# Supplementary material for: Poly[bis­(piperazine-1,4-diium) [(μ4-cyclo-hexa­phosphato)dilithium] tetra­hydrate]
Source: Acta Crystallogr Sect E Struct Rep Online. 2013 May 11;69(Pt 6):m305–6. doi: 10.1107/S1600536813011756 (PMC3684873; doi:10.1107/S1600536813011756)
Supplement: Supplementary file 1 [file e-69-0m305-sup1.cif]

##############################################################################
#                                                                            #
# This CIF contains the data in a paper accepted for publication in          #
# Acta Crystallographica Section E. It conforms to the requirements of       #
# Notes for Authors for Acta Crystallographica Section E, and has been       #
# peer reviewed under the auspices of the IUCr Commission on Journals.       #
#                                                                            #
# Full details of the Crystallographic Information File format               #
# are given in the paper "The Crystallographic Information File (CIF):       #
# a New Standard Archive File for Crystallography" by S. R. Hall, F. H.      #
# Allen and I. D. Brown [Acta Cryst. (1991), A47, 655-685].                  #
#                                                                            #
# The current version of the core CIF dictionary is obtainable from          #
# ftp://ftp.iucr.org/pub/cif_core.dic.                                       #
#                                                                            #
# Software is freely available for graphical display of the structure(s)     #
# in this CIF. For information consult the CIF software page                 #
# http://www.iucr.org/resources/cif/software.                                #
#                                                                            #
# This file may be used for bona fide research purposes within the           #
# scientific community so long as proper attribution is given to the journal # 
# article from which it was obtained.                                        #
#                                                                            #
##############################################################################
data_I
_audit_creation_method     SHELXL-97
_chemical_name_systematic
;
Poly[bis(piperazine-1,4-diium) [(\m~4~-<i>cyclo</i>-hexaphosphato)dilithium]
tetrahydrate]
;
_chemical_formula_moiety     '2 (C4 H12 N2 2+), Li2 O18 P6 4-, 4H2 O'
_chemical_formula_sum     'C8 H32 Li2 N4 O22 P6'
_chemical_formula_iupac     '(C4 H12 N2)2 [Li2 (P6 O18)], 4H2 O'
_chemical_formula_weight     736.08
_symmetry_cell_setting     monoclinic
_symmetry_space_group_name_H-M     'P 21/c'
_symmetry_space_group_name_Hall     '-P 2ybc'
loop_
    _symmetry_equiv_pos_as_xyz
    'x, y, z'
    '-x, y+1/2, -z+1/2'
    '-x, -y, -z'
    'x, -y-1/2, z-1/2'
_cell_length_a     10.245(3)
_cell_length_b     12.966(4)
_cell_length_c     10.910(4)
_cell_angle_alpha     90.00
_cell_angle_beta     111.00(3)
_cell_angle_gamma     90.00
_cell_volume     1352.8(7)
_cell_formula_units_Z     2
_cell_measurement_reflns_used     25
_cell_measurement_theta_min     9.13
_cell_measurement_theta_max     10.85
_cell_measurement_temperature     293(2)
_exptl_crystal_description     'parallelepiped'
_exptl_crystal_colour     colourless
_exptl_crystal_size_max     0.50
_exptl_crystal_size_mid     0.40
_exptl_crystal_size_min     0.30
_exptl_crystal_density_diffrn     1.807
_exptl_crystal_density_meas     ?
_exptl_crystal_density_method     'not measured'
_exptl_crystal_F_000     760
_exptl_absorpt_coefficient_mu     0.261
_exptl_absorpt_correction_type     none
_exptl_absorpt_process_details     ?
_exptl_special_details
;
;
_diffrn_ambient_temperature     293(2)
_diffrn_radiation_type     AgK\a
_diffrn_radiation_wavelength     0.56085
_diffrn_radiation_source     'fine-focus sealed tube'
_diffrn_radiation_monochromator     graphite
_diffrn_measurement_device_type     'Enraf--Nonius CAD-4'
_diffrn_measurement_method     'non-profiled \w-scans'
_diffrn_detector_area_resol_mean     ?
_diffrn_reflns_number     7884
_diffrn_reflns_av_R_equivalents     0.0377
_diffrn_reflns_av_sigmaI/netI     0.0795
_diffrn_reflns_theta_min     2.01
_diffrn_reflns_theta_max     27.96
_diffrn_reflns_theta_full     27.96
_diffrn_measured_fraction_theta_max     0.976
_diffrn_measured_fraction_theta_full     0.976
_diffrn_reflns_limit_h_min     -17
_diffrn_reflns_limit_h_max     15
_diffrn_reflns_limit_k_min     -3
_diffrn_reflns_limit_k_max     21
_diffrn_reflns_limit_l_min     0
_diffrn_reflns_limit_l_max     18
_diffrn_standards_number     2
_diffrn_standards_interval_count     ?
_diffrn_standards_interval_time     120
_diffrn_standards_decay_%     1
_refine_special_details
;
Refinement of <i>F</i>^2^ against ALL reflections. The weighted <i>R</i>-factor
<i>wR</i> and goodness of fit <i>S</i> are based on <i>F</i>^2^, conventional
<i>R</i>-factors <i>R</i> are based on <i>F</i>, with <i>F</i> set to zero for
negative <i>F</i>^2^. The threshold expression of <i>F</i>^2^ >
\s(<i>F</i>^2^) is used only for calculating <i>R</i>-factors(gt) <i>etc</i>.
and is not relevant to the choice of reflections for refinement.
<i>R</i>-factors based on <i>F</i>^2^ are statistically about twice as large
as those based on <i>F</i>, and <i>R</i>- factors based on ALL data will be
even larger.
;
_reflns_number_total     6469
_reflns_number_gt     3904
_reflns_threshold_expression     I>2\s(I)
_refine_ls_structure_factor_coef     Fsqd
_refine_ls_matrix_type     full
_refine_ls_R_factor_all     0.1142
_refine_ls_R_factor_gt     0.0498
_refine_ls_wR_factor_gt     0.1081
_refine_ls_wR_factor_ref     0.1279
_refine_ls_goodness_of_fit_ref     1.001
_refine_ls_restrained_S_all     1.001
_refine_ls_number_reflns     6469
_refine_ls_number_parameters     202
_refine_ls_number_restraints     6
_refine_ls_hydrogen_treatment     mixed
_refine_ls_weighting_scheme     calc
_refine_ls_weighting_details
                 'calc w=1/[\s^2^(Fo^2^)+(0.0590P)^2^] where P=(Fo^2^+2Fc^2^)/3'
_atom_sites_solution_hydrogens     geom
_atom_sites_solution_primary     direct
_atom_sites_solution_secondary     difmap
_refine_ls_shift/su_max     0.001
_refine_ls_shift/su_mean     0.000
_refine_diff_density_max     0.574
_refine_diff_density_min     -0.474
_refine_ls_extinction_method     none
_refine_ls_extinction_coef     ?
loop_
    _atom_type_symbol
    _atom_type_description
    _atom_type_scat_dispersion_real
    _atom_type_scat_dispersion_imag
    _atom_type_scat_source
    'C' 'C' 0.0015 0.0009
                         'International Tables Vol C Tables 4.2.6.8 and 6.1.1.4'
    'H' 'H' 0.0000 0.0000
                         'International Tables Vol C Tables 4.2.6.8 and 6.1.1.4'
    'N' 'N' 0.0030 0.0019
                         'International Tables Vol C Tables 4.2.6.8 and 6.1.1.4'
    'O' 'O' 0.0056 0.0036
                         'International Tables Vol C Tables 4.2.6.8 and 6.1.1.4'
    'P' 'P' 0.0667 0.0580
                         'International Tables Vol C Tables 4.2.6.8 and 6.1.1.4'
    'Li' 'Li' -0.0004 0.0000
                         'International Tables Vol C Tables 4.2.6.8 and 6.1.1.4'
_computing_data_collection     'CAD-4 EXPRESS (Enraf--Nonius, 1994)'
_computing_cell_refinement     'CAD-4 EXPRESS (Enraf--Nonius, 1994)'
_computing_data_reduction     'XCAD4 (Harms & Wocadlo, 1995)'
_computing_structure_solution     'SHELXS86 (Sheldrick, 2008)'
_computing_structure_refinement     'SHELXL97 (Sheldrick, 2008)'
_computing_molecular_graphics     'ORTEP-3 for Windows (Farrugia, 2012)'
_computing_publication_material     'WinGX (Farrugia, 2012)'
loop_
    _atom_site_type_symbol
    _atom_site_label
    _atom_site_fract_x
    _atom_site_fract_y
    _atom_site_fract_z
    _atom_site_U_iso_or_equiv
    _atom_site_adp_type
    _atom_site_calc_flag
    _atom_site_refinement_flags
    _atom_site_occupancy
    _atom_site_symmetry_multiplicity
    _atom_site_disorder_assembly
    _atom_site_disorder_group
    P P1 0.67085(5) 0.82511(4) 0.10243(4) 0.01597(10) Uani d . 1 1 . .
    P P2 0.73450(5) 0.99726(4) 0.28486(5) 0.01656(10) Uani d . 1 1 . .
    P P3 0.60626(5) 1.16305(4) 0.09894(5) 0.01660(10) Uani d . 1 1 . .
    O O3 0.75517(14) 0.92532(11) 0.17300(12) 0.0195(3) Uani d . 1 1 . .
    O O6 0.61176(15) 1.07330(12) 0.20122(14) 0.0232(3) Uani d . 1 1 . .
    O O5 0.86457(16) 1.05454(13) 0.34765(15) 0.0287(3) Uani d . 1 1 . .
    O O2 0.6560(2) 0.75209(12) 0.19975(15) 0.0325(4) Uani d . 1 1 . .
    O O4 0.67240(16) 0.93559(11) 0.36583(13) 0.0227(3) Uani d . 1 1 . .
    O O1 0.73374(16) 0.78864(13) 0.00746(14) 0.0267(3) Uani d . 1 1 . .
    O O8 0.73427(15) 1.16386(13) 0.06704(14) 0.0251(3) Uani d . 1 1 . .
    O O7 0.56459(15) 1.26004(11) 0.14913(14) 0.0232(3) Uani d . 1 1 . .
    O O9 0.52184(15) 0.87728(12) 0.02453(14) 0.0265(3) Uani d . 1 1 . .
    N N1 0.7657(2) 1.11939(14) -0.17128(17) 0.0267(4) Uani d . 1 1 . .
    H H2A 0.7908 1.1407 -0.0875 0.032 Uiso calc R 1 1 . .
    H H2B 0.7086 1.1673 -0.2230 0.032 Uiso calc R 1 1 . .
    C C1 0.6902(3) 1.01996(18) -0.1870(2) 0.0304(5) Uani d . 1 1 . .
    H H1A 0.6079 1.0284 -0.1637 0.036 Uiso calc R 1 1 . .
    H H1B 0.7501 0.9687 -0.1291 0.036 Uiso calc R 1 1 . .
    C C4 0.8925(2) 1.1093(2) -0.2064(2) 0.0354(5) Uani d . 1 1 . .
    H H1C 0.9576 1.0617 -0.1464 0.042 Uiso calc R 1 1 . .
    H H1D 0.9381 1.1758 -0.1984 0.042 Uiso calc R 1 1 . .
    C C3 0.8530(3) 1.0702(2) -0.3449(2) 0.0335(5) Uani d . 1 1 . .
    H H4A 0.7966 1.1217 -0.4054 0.040 Uiso calc R 1 1 . .
    H H4B 0.9370 1.0592 -0.3647 0.040 Uiso calc R 1 1 . .
    N N2 0.7735(2) 0.97230(15) -0.36309(18) 0.0290(4) Uani d . 1 1 . .
    H H3A 0.8288 0.9229 -0.3127 0.035 Uiso calc R 1 1 . .
    H H3B 0.7476 0.9522 -0.4474 0.035 Uiso calc R 1 1 . .
    Li Li1 0.6251(4) 0.7890(3) 0.3536(3) 0.0246(7) Uani d . 1 1 . .
    C C2 0.6474(3) 0.98435(18) -0.3276(2) 0.0307(5) Uani d . 1 1 . .
    H H2C 0.5984 0.9190 -0.3383 0.037 Uiso calc R 1 1 . .
    H H2D 0.5846 1.0344 -0.3853 0.037 Uiso calc R 1 1 . .
    O O10 1.0185(2) 1.28956(19) 0.0074(2) 0.0502(6) Uani d D 1 1 . .
    O O11 0.9729(2) 0.8504(2) -0.1959(3) 0.0704(9) Uani d D 1 1 . .
    H H110 1.094(3) 1.281(4) -0.006(4) 0.106 Uiso d D 1 1 . .
    H H210 0.967(4) 1.330(3) -0.047(4) 0.106 Uiso d D 1 1 . .
    H H111 1.058(2) 0.863(4) -0.179(4) 0.106 Uiso d D 1 1 . .
    H H211 0.969(5) 0.802(3) -0.144(4) 0.106 Uiso d D 1 1 . .
loop_
    _atom_site_aniso_label
    _atom_site_aniso_U_11
    _atom_site_aniso_U_22
    _atom_site_aniso_U_33
    _atom_site_aniso_U_12
    _atom_site_aniso_U_13
    _atom_site_aniso_U_23
    P1 0.0187(2) 0.0152(2) 0.01382(18) 0.00116(17) 0.00556(15) -0.00189(16)
    P2 0.0190(2) 0.0153(2) 0.01505(19) -0.00225(17) 0.00565(15) -0.00241(16)
    P3 0.0162(2) 0.0158(2) 0.01738(19) 0.00004(17) 0.00551(15) -0.00147(16)
    O3 0.0212(6) 0.0209(6) 0.0181(6) -0.0030(5) 0.0091(5) -0.0058(5)
    O6 0.0217(7) 0.0207(7) 0.0302(7) 0.0029(5) 0.0128(6) 0.0062(6)
    O5 0.0250(7) 0.0285(8) 0.0271(7) -0.0091(6) 0.0027(6) -0.0082(6)
    O2 0.0594(12) 0.0183(7) 0.0234(7) -0.0060(7) 0.0191(7) -0.0004(6)
    O4 0.0337(8) 0.0192(6) 0.0185(6) -0.0016(6) 0.0137(6) 0.0005(5)
    O1 0.0254(7) 0.0347(8) 0.0224(6) 0.0018(6) 0.0114(6) -0.0110(6)
    O8 0.0205(6) 0.0345(8) 0.0224(6) -0.0001(6) 0.0103(5) 0.0014(6)
    O7 0.0242(7) 0.0161(6) 0.0275(7) 0.0000(5) 0.0071(6) -0.0063(5)
    O9 0.0196(7) 0.0258(7) 0.0267(7) 0.0058(6) -0.0007(5) -0.0122(6)
    N1 0.0352(10) 0.0237(9) 0.0192(7) 0.0056(7) 0.0076(7) -0.0028(6)
    C1 0.0372(12) 0.0262(10) 0.0362(11) 0.0027(9) 0.0235(10) 0.0068(9)
    C4 0.0259(11) 0.0373(13) 0.0395(12) -0.0065(10) 0.0075(9) -0.0058(10)
    C3 0.0349(12) 0.0400(13) 0.0333(11) 0.0017(10) 0.0215(10) 0.0040(10)
    N2 0.0398(11) 0.0255(9) 0.0213(8) 0.0097(8) 0.0104(7) -0.0012(7)
    Li1 0.0339(19) 0.0211(17) 0.0196(15) -0.0037(15) 0.0106(14) 0.0038(13)
    C2 0.0304(11) 0.0208(10) 0.0384(12) -0.0015(8) 0.0091(9) -0.0031(9)
    O10 0.0547(13) 0.0556(13) 0.0526(12) 0.0314(11) 0.0343(11) 0.0273(10)
    O11 0.0229(9) 0.0848(19) 0.1003(19) 0.0123(11) 0.0183(11) 0.0638(16)
_geom_special_details
;
All e.s.d.'s (except the e.s.d. in the dihedral angle between two l.s. planes)
are estimated using the full covariance matrix. The cell e.s.d.'s are taken
into account individually in the estimation of e.s.d.'s in distances, angles
and torsion angles; correlations between e.s.d.'s in cell parameters are only
used when they are defined by crystal symmetry. An approximate (isotropic)
treatment of cell e.s.d.'s is used for estimating e.s.d.'s involving l.s.
planes.
;
loop_
    _geom_bond_atom_site_label_1
    _geom_bond_atom_site_label_2
    _geom_bond_site_symmetry_2
    _geom_bond_distance
    _geom_bond_publ_flag
    P1 O2 . 1.4707(16) ?
    P1 O1 . 1.4801(15) ?
    P1 O3 . 1.5970(15) ?
    P1 O9 . 1.6063(16) ?
    P1 Li1 . 2.978(4) ?
    P1 Li1 4_575 2.978(4) ?
    P2 O5 . 1.4636(16) ?
    P2 O4 . 1.4925(15) ?
    P2 O6 . 1.6011(16) ?
    P2 O3 . 1.6091(14) ?
    P2 Li1 . 3.117(4) ?
    P3 O8 . 1.4725(15) ?
    P3 O7 . 1.4937(15) ?
    P3 O9 3_675 1.5945(16) ?
    P3 O6 . 1.5991(15) ?
    P3 Li1 2_655 3.071(4) ?
    O2 Li1 . 1.877(4) ?
    O4 Li1 . 1.954(4) ?
    O1 Li1 4_575 1.931(4) ?
    O7 Li1 2_655 1.969(4) ?
    O9 P3 3_675 1.5945(16) ?
    N1 C1 . 1.482(3) ?
    N1 C4 . 1.485(3) ?
    N1 H2A . 0.9000 ?
    N1 H2B . 0.9000 ?
    C1 C2 . 1.509(3) ?
    C1 H1A . 0.9700 ?
    C1 H1B . 0.9700 ?
    C4 C3 . 1.505(3) ?
    C4 H1C . 0.9700 ?
    C4 H1D . 0.9700 ?
    C3 N2 . 1.483(3) ?
    C3 H4A . 0.9700 ?
    C3 H4B . 0.9700 ?
    N2 C2 . 1.483(3) ?
    N2 H3A . 0.9000 ?
    N2 H3B . 0.9000 ?
    Li1 O1 4_576 1.931(4) ?
    Li1 O7 2_645 1.969(4) ?
    Li1 P1 4_576 2.978(4) ?
    Li1 P3 2_645 3.071(4) ?
    C2 H2C . 0.9700 ?
    C2 H2D . 0.9700 ?
    O10 H110 . 0.846(18) ?
    O10 H210 . 0.822(18) ?
    O11 H111 . 0.840(18) ?
    O11 H211 . 0.851(18) ?
loop_
    _geom_angle_atom_site_label_1
    _geom_angle_atom_site_label_2
    _geom_angle_atom_site_label_3
    _geom_angle_site_symmetry_1
    _geom_angle_site_symmetry_3
    _geom_angle
    _geom_angle_publ_flag
    O2 P1 O1 . . 118.91(10) ?
    O2 P1 O3 . . 110.72(9) ?
    O1 P1 O3 . . 107.54(9) ?
    O2 P1 O9 . . 109.16(11) ?
    O1 P1 O9 . . 109.50(9) ?
    O3 P1 O9 . . 99.19(8) ?
    O1 P1 Li1 . . 147.71(11) ?
    O3 P1 Li1 . . 85.45(9) ?
    O9 P1 Li1 . . 96.89(10) ?
    O2 P1 Li1 . 4_575 108.38(10) ?
    O1 P1 Li1 . 4_575 33.78(10) ?
    O3 P1 Li1 . 4_575 136.45(9) ?
    O9 P1 Li1 . 4_575 85.28(10) ?
    Li1 P1 Li1 . 4_575 137.36(7) ?
    O5 P2 O4 . . 120.31(9) ?
    O5 P2 O6 . . 110.58(10) ?
    O4 P2 O6 . . 104.65(8) ?
    O5 P2 O3 . . 107.69(9) ?
    O4 P2 O3 . . 109.77(9) ?
    O6 P2 O3 . . 102.40(8) ?
    O5 P2 Li1 . . 132.28(10) ?
    O4 P2 Li1 . . 29.20(9) ?
    O6 P2 Li1 . . 113.21(9) ?
    O3 P2 Li1 . . 80.59(9) ?
    O8 P3 O7 . . 118.45(10) ?
    O8 P3 O9 . 3_675 109.62(9) ?
    O7 P3 O9 . 3_675 109.20(8) ?
    O8 P3 O6 . . 111.01(9) ?
    O7 P3 O6 . . 107.46(9) ?
    O9 P3 O6 3_675 . 99.40(9) ?
    O8 P3 Li1 . 2_655 147.42(10) ?
    O7 P3 Li1 . 2_655 31.94(9) ?
    O9 P3 Li1 3_675 2_655 82.27(9) ?
    O6 P3 Li1 . 2_655 96.05(9) ?
    P1 O3 P2 . . 129.92(9) ?
    P3 O6 P2 . . 132.05(9) ?
    P1 O2 Li1 . . 125.14(15) ?
    P2 O4 Li1 . . 128.93(14) ?
    P1 O1 Li1 . 4_575 121.01(15) ?
    P3 O7 Li1 . 2_655 124.41(14) ?
    P3 O9 P1 3_675 . 130.33(10) ?
    C1 N1 C4 . . 111.21(18) ?
    C1 N1 H2A . . 109.4 ?
    C4 N1 H2A . . 109.4 ?
    C1 N1 H2B . . 109.4 ?
    C4 N1 H2B . . 109.4 ?
    H2A N1 H2B . . 108.0 ?
    N1 C1 C2 . . 109.47(17) ?
    N1 C1 H1A . . 109.8 ?
    C2 C1 H1A . . 109.8 ?
    N1 C1 H1B . . 109.8 ?
    C2 C1 H1B . . 109.8 ?
    H1A C1 H1B . . 108.2 ?
    N1 C4 C3 . . 110.11(19) ?
    N1 C4 H1C . . 109.6 ?
    C3 C4 H1C . . 109.6 ?
    N1 C4 H1D . . 109.6 ?
    C3 C4 H1D . . 109.6 ?
    H1C C4 H1D . . 108.2 ?
    N2 C3 C4 . . 111.03(19) ?
    N2 C3 H4A . . 109.4 ?
    C4 C3 H4A . . 109.4 ?
    N2 C3 H4B . . 109.4 ?
    C4 C3 H4B . . 109.4 ?
    H4A C3 H4B . . 108.0 ?
    C3 N2 C2 . . 111.29(17) ?
    C3 N2 H3A . . 109.4 ?
    C2 N2 H3A . . 109.4 ?
    C3 N2 H3B . . 109.4 ?
    C2 N2 H3B . . 109.4 ?
    H3A N2 H3B . . 108.0 ?
    O2 Li1 O1 . 4_576 114.5(2) ?
    O2 Li1 O4 . . 101.07(17) ?
    O1 Li1 O4 4_576 . 113.3(2) ?
    O2 Li1 O7 . 2_645 114.8(2) ?
    O1 Li1 O7 4_576 2_645 99.89(17) ?
    O4 Li1 O7 . 2_645 113.9(2) ?
    O2 Li1 P1 . . 23.82(7) ?
    O1 Li1 P1 4_576 . 130.56(19) ?
    O4 Li1 P1 . . 78.06(12) ?
    O7 Li1 P1 2_645 . 119.75(16) ?
    O2 Li1 P1 . 4_576 131.81(19) ?
    O1 Li1 P1 4_576 4_576 25.22(7) ?
    O4 Li1 P1 . 4_576 117.81(16) ?
    O7 Li1 P1 2_645 4_576 75.57(12) ?
    P1 Li1 P1 . 4_576 153.12(15) ?
    O2 Li1 P3 . 2_645 113.75(17) ?
    O1 Li1 P3 4_576 2_645 79.37(12) ?
    O4 Li1 P3 . 2_645 133.85(18) ?
    O7 Li1 P3 2_645 2_645 23.66(7) ?
    P1 Li1 P3 . 2_645 128.64(13) ?
    P1 Li1 P3 4_576 2_645 57.37(7) ?
    O2 Li1 P2 . . 79.37(12) ?
    O1 Li1 P2 4_576 . 121.05(17) ?
    O4 Li1 P2 . . 21.87(6) ?
    O7 Li1 P2 2_645 . 126.83(17) ?
    P1 Li1 P2 . . 56.88(6) ?
    P1 Li1 P2 4_576 . 134.19(13) ?
    P3 Li1 P2 2_645 . 150.11(14) ?
    N2 C2 C1 . . 109.55(19) ?
    N2 C2 H2C . . 109.8 ?
    C1 C2 H2C . . 109.8 ?
    N2 C2 H2D . . 109.8 ?
    C1 C2 H2D . . 109.8 ?
    H2C C2 H2D . . 108.2 ?
    H110 O10 H210 . . 111(3) ?
    H111 O11 H211 . . 107(3) ?
loop_
    _geom_torsion_atom_site_label_1
    _geom_torsion_atom_site_label_2
    _geom_torsion_atom_site_label_3
    _geom_torsion_atom_site_label_4
    _geom_torsion_site_symmetry_1
    _geom_torsion_site_symmetry_2
    _geom_torsion_site_symmetry_3
    _geom_torsion_site_symmetry_4
    _geom_torsion
    _geom_torsion_publ_flag
    O2 P1 O3 P2 . . . . -48.29(15) ?
    O1 P1 O3 P2 . . . . -179.72(12) ?
    O9 P1 O3 P2 . . . . 66.34(13) ?
    Li1 P1 O3 P2 . . . . -29.92(13) ?
    Li1 P1 O3 P2 4_575 . . . 159.16(13) ?
    O5 P2 O3 P1 . . . . 160.31(12) ?
    O4 P2 O3 P1 . . . . 27.66(14) ?
    O6 P2 O3 P1 . . . . -83.09(13) ?
    Li1 P2 O3 P1 . . . . 28.79(13) ?
    O8 P3 O6 P2 . . . . 8.74(17) ?
    O7 P3 O6 P2 . . . . -122.24(13) ?
    O9 P3 O6 P2 3_675 . . . 124.08(14) ?
    Li1 P3 O6 P2 2_655 . . . -152.78(14) ?
    O5 P2 O6 P3 . . . . 46.37(16) ?
    O4 P2 O6 P3 . . . . 177.31(12) ?
    O3 P2 O6 P3 . . . . -68.15(15) ?
    Li1 P2 O6 P3 . . . . -153.10(13) ?
    O1 P1 O2 Li1 . . . . 162.77(19) ?
    O3 P1 O2 Li1 . . . . 37.5(2) ?
    O9 P1 O2 Li1 . . . . -70.7(2) ?
    Li1 P1 O2 Li1 4_575 . . . -162.0(2) ?
    O5 P2 O4 Li1 . . . . -123.45(19) ?
    O6 P2 O4 Li1 . . . . 111.54(19) ?
    O3 P2 O4 Li1 . . . . 2.3(2) ?
    O2 P1 O1 Li1 . . . 4_575 79.75(19) ?
    O3 P1 O1 Li1 . . . 4_575 -153.48(16) ?
    O9 P1 O1 Li1 . . . 4_575 -46.64(19) ?
    Li1 P1 O1 Li1 . . . 4_575 96.36(17) ?
    O8 P3 O7 Li1 . . . 2_655 160.49(16) ?
    O9 P3 O7 Li1 3_675 . . 2_655 34.12(19) ?
    O6 P3 O7 Li1 . . . 2_655 -72.80(18) ?
    O2 P1 O9 P3 . . . 3_675 -83.58(15) ?
    O1 P1 O9 P3 . . . 3_675 48.19(17) ?
    O3 P1 O9 P3 . . . 3_675 160.59(13) ?
    Li1 P1 O9 P3 . . . 3_675 -112.92(15) ?
    Li1 P1 O9 P3 4_575 . . 3_675 24.26(15) ?
    C4 N1 C1 C2 . . . . -59.4(2) ?
    C1 N1 C4 C3 . . . . 57.2(3) ?
    N1 C4 C3 N2 . . . . -55.0(3) ?
    C4 C3 N2 C2 . . . . 56.3(3) ?
    P1 O2 Li1 O1 . . . 4_576 -137.38(19) ?
    P1 O2 Li1 O4 . . . . -15.2(3) ?
    P1 O2 Li1 O7 . . . 2_645 107.9(2) ?
    P1 O2 Li1 P1 . . . 4_576 -159.56(17) ?
    P1 O2 Li1 P3 . . . 2_645 133.82(15) ?
    P1 O2 Li1 P2 . . . . -17.96(18) ?
    P2 O4 Li1 O2 . . . . -7.3(3) ?
    P2 O4 Li1 O1 . . . 4_576 115.71(19) ?
    P2 O4 Li1 O7 . . . 2_645 -130.98(17) ?
    P2 O4 Li1 P1 . . . . -13.53(18) ?
    P2 O4 Li1 P1 . . . 4_576 143.28(13) ?
    P2 O4 Li1 P3 . . . 2_645 -146.51(15) ?
    O1 P1 Li1 O2 . . . . -29.0(3) ?
    O3 P1 Li1 O2 . . . . -145.1(2) ?
    O9 P1 Li1 O2 . . . . 116.1(2) ?
    Li1 P1 Li1 O2 4_575 . . . 25.6(3) ?
    O2 P1 Li1 O1 . . . 4_576 54.2(2) ?
    O1 P1 Li1 O1 . . . 4_576 25.1(4) ?
    O3 P1 Li1 O1 . . . 4_576 -91.0(2) ?
    O9 P1 Li1 O1 . . . 4_576 170.3(2) ?
    Li1 P1 Li1 O1 4_575 . . 4_576 79.8(4) ?
    O2 P1 Li1 O4 . . . . 164.8(3) ?
    O1 P1 Li1 O4 . . . . 135.73(16) ?
    O3 P1 Li1 O4 . . . . 19.62(12) ?
    O9 P1 Li1 O4 . . . . -79.12(13) ?
    Li1 P1 Li1 O4 4_575 . . . -169.63(10) ?
    O2 P1 Li1 O7 . . . 2_645 -84.4(2) ?
    O1 P1 Li1 O7 . . . 2_645 -113.4(2) ?
    O3 P1 Li1 O7 . . . 2_645 130.49(19) ?
    O9 P1 Li1 O7 . . . 2_645 31.8(2) ?
    Li1 P1 Li1 O7 4_575 . . 2_645 -58.8(3) ?
    O2 P1 Li1 P1 . . . 4_576 35.2(3) ?
    O1 P1 Li1 P1 . . . 4_576 6.1(4) ?
    O3 P1 Li1 P1 . . . 4_576 -110.0(3) ?
    O9 P1 Li1 P1 . . . 4_576 151.3(3) ?
    Li1 P1 Li1 P1 4_575 . . 4_576 60.8(5) ?
    O2 P1 Li1 P3 . . . 2_645 -57.7(2) ?
    O1 P1 Li1 P3 . . . 2_645 -86.8(2) ?
    O3 P1 Li1 P3 . . . 2_645 157.13(17) ?
    O9 P1 Li1 P3 . . . 2_645 58.39(17) ?
    Li1 P1 Li1 P3 4_575 . . 2_645 -32.1(3) ?
    O2 P1 Li1 P2 . . . . 158.8(2) ?
    O1 P1 Li1 P2 . . . . 129.75(16) ?
    O3 P1 Li1 P2 . . . . 13.64(6) ?
    O9 P1 Li1 P2 . . . . -85.09(7) ?
    Li1 P1 Li1 P2 4_575 . . . -175.60(15) ?
    O5 P2 Li1 O2 . . . . -110.53(15) ?
    O4 P2 Li1 O2 . . . . 172.7(3) ?
    O6 P2 Li1 O2 . . . . 94.41(14) ?
    O3 P2 Li1 O2 . . . . -5.13(12) ?
    O5 P2 Li1 O1 . . . 4_576 1.8(3) ?
    O4 P2 Li1 O1 . . . 4_576 -75.0(2) ?
    O6 P2 Li1 O1 . . . 4_576 -153.24(17) ?
    O3 P2 Li1 O1 . . . 4_576 107.2(2) ?
    O5 P2 Li1 O4 . . . . 76.8(2) ?
    O6 P2 Li1 O4 . . . . -78.3(2) ?
    O3 P2 Li1 O4 . . . . -177.8(2) ?
    O5 P2 Li1 O7 . . . 2_645 136.35(18) ?
    O4 P2 Li1 O7 . . . 2_645 59.6(2) ?
    O6 P2 Li1 O7 . . . 2_645 -18.7(2) ?
    O3 P2 Li1 O7 . . . 2_645 -118.2(2) ?
    O5 P2 Li1 P1 . . . . -119.08(11) ?
    O4 P2 Li1 P1 . . . . 164.1(2) ?
    O6 P2 Li1 P1 . . . . 85.86(9) ?
    O3 P2 Li1 P1 . . . . -13.68(6) ?
    O5 P2 Li1 P1 . . . 4_576 29.2(3) ?
    O4 P2 Li1 P1 . . . 4_576 -47.53(18) ?
    O6 P2 Li1 P1 . . . 4_576 -125.81(18) ?
    O3 P2 Li1 P1 . . . 4_576 134.6(2) ?
    O5 P2 Li1 P3 . . . 2_645 129.8(2) ?
    O4 P2 Li1 P3 . . . 2_645 53.0(2) ?
    O6 P2 Li1 P3 . . . 2_645 -25.3(3) ?
    O3 P2 Li1 P3 . . . 2_645 -124.8(3) ?
    C3 N2 C2 C1 . . . . -58.0(2) ?
    N1 C1 C2 N2 . . . . 59.0(2) ?
loop_
    _geom_hbond_atom_site_label_D
    _geom_hbond_atom_site_label_H
    _geom_hbond_atom_site_label_A
    _geom_hbond_site_symmetry_A
    _geom_hbond_distance_DH
    _geom_hbond_distance_HA
    _geom_hbond_distance_DA
    _geom_hbond_angle_DHA
    _geom_hbond_publ_flag
    N1 H2A O8 1_555 0.9000 1.9900 2.792(3) 147.00 yes
    N1 H2B O7 4_585 0.9000 1.8800 2.763(3) 166.00 yes
    N2 H3A O11 1_555 0.9000 1.8300 2.707(4) 165.00 yes
    N2 H3B O4 1_554 0.9000 1.9100 2.802(2) 168.00 yes
    O10 H110 O1 3_775 0.84(4) 1.99(4) 2.792(4) 159(5) yes
    O11 H111 O5 3_775 0.84(3) 2.49(4) 3.001(3) 120(3) yes
    O11 H111 O8 3_775 0.84(3) 2.07(3) 2.826(3) 150(4) yes
    O10 H210 O5 4_585 0.82(4) 1.95(4) 2.764(3) 170(4) yes
    O11 H211 O10 3_775 0.86(4) 1.87(4) 2.720(4) 170(4) yes
    C1 H1A O6 3_675 0.9700 2.5100 3.273(4) 135.00 yes
    C4 H1D O10 1_555 0.9700 2.5600 3.227(4) 126.00 yes
    C2 H2C O2 4_575 0.9700 2.2900 3.078(3) 137.00 yes
    C3 H4B O5 3_775 0.9700 2.4600 3.324(4) 148.00 yes
data_global
_journal_date_recd_electronic     2013-04-09
_journal_date_accepted     2013-04-29
_journal_name_full     'Acta Crystallographica, Section E'
_journal_year     2013
_journal_volume     69
_journal_issue      6
_journal_page_first     m305
_journal_page_last     m306
_journal_paper_category     QM
_journal_paper_doi     10.1107/S1600536813011756
_journal_coeditor_code     PK2476
_publ_contact_author_name
;
Sonia Abid
;
_publ_contact_author_address
;
Laboratoire de Chimie des Mat\'eriaux
Facult\'e des Sciences de Bizerte
7021 Zarzouna Bizerte
Tunisia
;
_publ_contact_author_email
;
sonia.abid@fsb.rnu.tn
;
_publ_section_title
;
Poly[bis(piperazine-1,4-diium) [(\m~4~-<i>cyclo</i>-hexaphosphato)dilithium]
tetrahydrate]
;
loop_
    _publ_author_name
    _publ_author_footnote
    _publ_author_address
    'Ameur, Iness' .
;
Laboratoire de Chimie des Mat\'eriaux
Facult\'e des Sciences de Bizerte
7021 Zarzouna Bizerte
Tunisia
;
    'Abid, Sonia' .
;
Laboratoire de Chimie des Mat\'eriaux
Facult\'e des Sciences de Bizerte
7021 Zarzouna Bizerte
Tunisia
;
    'Al-Deyab, Salem S.' .
;
Petrochemical Research Chair
College of Science
King Saud University
Riyadh
Saudi Arabia
;
    'Rzaigui, Mohamed' .
;
Laboratoire de Chimie des Mat\'eriaux
Facult\'e des Sciences de Bizerte
7021 Zarzouna Bizerte
Tunisia
;
