# Supplementary material for: Poly[bis­(piperazine-1,4-diium) [(μ4-cyclo-hexa­phosphato)dilithium] tetra­hydrate]
Source: Acta Crystallogr Sect E Struct Rep Online. 2013 May 11;69(Pt 6):m305–6. doi: 10.1107/S1600536813011756 (PMC3684873; doi:10.1107/S1600536813011756)
Supplement: Supplementary file 2 [file e-69-0m305-Isup2.hkl]

#
# h,k,l, Fc-squared, Fo-squared, sigma(Fo-squared) and status flag
#
data_I
_shelx_title ' cad4 in P 21/c'
_shelx_refln_list_code          4
_shelx_F_calc_maximum      203.15
_exptl_crystal_F_000       760.00
_reflns_d_resolution_high  0.5981
 
loop_
 _symmetry_equiv_pos_as_xyz
 'x, y, z'
 '-x, y+1/2, -z+1/2'
 '-x, -y, -z'
 'x, -y-1/2, z-1/2'
 
_cell_length_a    10.2448
_cell_length_b    12.9657
_cell_length_c    10.9096
_cell_angle_alpha  90.000
_cell_angle_beta  111.004
_cell_angle_gamma  90.000
 
_shelx_F_squared_multiplier     1.000
 
loop_
 _refln_index_h
 _refln_index_k
 _refln_index_l
 _refln_F_squared_calc
 _refln_F_squared_meas
 _refln_F_squared_sigma
 _refln_observed_status
   7  10   0        1.52       -8.45     21.31 o
   8  10   0       81.64       80.76     18.14 o
   9  10   0       24.52       -3.35     26.22 o
  10  10   0       86.38       93.56     21.43 o
  11  10   0      352.53      466.75     31.50 o
  12  10   0        8.29        0.00     31.68 o
  13  10   0       98.25      117.85     26.47 o
  14  10   0        1.40      -23.30     37.28 o
   1  11   0      193.46      190.38     11.82 o
   2  11   0      208.82      220.58     12.09 o
   3  11   0     1019.94      961.78     19.35 o
   4  11   0     1577.25     1519.09     24.05 o
   5  11   0      245.88      231.95     13.74 o
   6  11   0      165.65      148.99     20.97 o
   7  11   0     1000.52     1043.64     38.74 o
   8  11   0      953.40     1003.69     24.42 o
   9  11   0      108.91      112.15     15.08 o
  10  11   0      513.19      565.19     22.69 o
  11  11   0      165.10      150.61     19.38 o
  12  11   0       20.94       28.26     19.45 o
  13  11   0        4.93       20.96     24.56 o
   0  12   0     4009.82     4077.88     53.37 o
   1  12   0     1517.68     1435.20     23.92 o
   2  12   0     1028.79      985.22     20.67 o
   3  12   0     1944.90     1917.25     48.89 o
   4  12   0      354.93      358.81     15.44 o
   5  12   0       16.97        5.15     15.16 o
   6  12   0      176.69      177.89     13.51 o
   7  12   0       60.16       47.13     13.38 o
   8  12   0        5.10       -3.40     19.10 o
   9  12   0      153.43      163.37     16.25 o
  10  12   0        8.95       -4.36     16.50 o
  11  12   0        0.00        8.63     21.44 o
  12  12   0      107.29      110.61     19.24 o
  13  12   0        6.30       -8.57     26.79 o
   1  13   0      107.92       87.61     16.84 o
   2  13   0       40.83       19.13     14.82 o
   3  13   0      168.95      159.78     13.35 o
   4  13   0      215.68      243.54     14.74 o
   5  13   0      578.07      517.40     19.88 o
   6  13   0        0.56       -7.91     17.65 o
   7  13   0      284.91      298.50     18.03 o
   8  13   0      405.36      404.23     22.21 o
   9  13   0       21.92       18.97     20.48 o
  10  13   0      194.12      209.46     27.74 o
  11  13   0      185.82      212.12     19.55 o
  12  13   0        1.51      -13.48     24.22 o
   0  14   0       22.33       18.70     23.17 o
   1  14   0      125.82      119.92     16.28 o
   2  14   0      146.67      144.92     13.49 o
   3  14   0       21.96       29.30     20.84 o
   4  14   0      536.64      525.54     19.61 o
   5  14   0       23.08       26.41     13.02 o
   6  14   0      331.64      371.07     18.62 o
   7  14   0      217.37      236.14     17.39 o
   8  14   0      442.26      457.04     20.97 o
   9  14   0      551.97      583.64     23.93 o
  10  14   0       17.09       47.42     27.02 o
  11  14   0      135.56      120.82     19.74 o
  12  14   0        1.96      -20.69     25.67 o
   1  15   0        0.01       -3.94     24.48 o
   2  15   0      559.85      538.73     22.89 o
   3  15   0      128.64      134.30     13.70 o
   4  15   0      141.89      117.74     15.02 o
   5  15   0      381.45      364.77     18.31 o
   6  15   0        0.82       16.25     21.46 o
   7  15   0      255.61      252.79     18.27 o
   8  15   0       17.47      -13.49     35.57 o
   9  15   0       88.02       51.66     19.25 o
  10  15   0        1.87      -26.12     26.12 o
  11  15   0       12.75       27.51     19.65 o
   0  16   0      422.14      425.38     27.96 o
   1  16   0       14.12       16.38     12.90 o
   2  16   0      237.98      243.23     17.00 o
   3  16   0        0.58       12.63     14.29 o
   4  16   0      110.27      117.39     22.55 o
   5  16   0      373.13      365.78     20.12 o
   6  16   0       44.14       49.08     15.66 o
   7  16   0        5.74       24.95     15.21 o
   8  16   0        0.76      -18.22     22.61 o
   9  16   0       27.82       48.36     17.24 o
  10  16   0      181.71      242.42     20.10 o
   1  17   0      268.82      265.41     48.02 o
   2  17   0      106.46       97.83     15.90 o
   3  17   0        7.91       11.10     20.29 o
   4  17   0        0.43      -17.92     21.32 o
   5  17   0        1.22      -10.20     21.62 o
   6  17   0       44.89       20.35     18.21 o
   7  17   0      176.28      161.30     19.57 o
   8  17   0        0.58       15.35     17.46 o
   9  17   0       33.13       37.15     20.38 o
   0  18   0      688.05      714.76     35.54 o
   1  18   0       49.15       19.96     24.11 o
   2  18   0      114.07      100.78     16.67 o
   3  18   0       99.24      109.37     16.16 o
   4  18   0        2.66        2.46     20.63 o
   5  18   0       20.27       17.46     22.57 o
   6  18   0       44.90       33.26     16.72 o
   7  18   0       78.23       79.86     20.97 o
   8  18   0       73.99       38.62     39.54 o
   1  19   0       19.65       28.72     15.50 o
   2  19   0       28.19       20.14     19.55 o
   3  19   0       48.10       37.95     21.37 o
   4  19   0      104.56      114.49     17.48 o
   5  19   0        2.96        5.74     24.42 o
   6  19   0       62.96       40.90     18.76 o
   7  19   0      149.03      170.14     41.72 o
   0  20   0       75.65      106.61     26.34 o
   1  20   0       46.72       -0.39     24.48 o
   2  20   0        2.12        8.84     23.73 o
   3  20   0       24.50       13.54     24.13 o
   4  20   0       21.80      -22.61     25.61 o
   5  20   0        2.76       27.73     19.83 o
   6  20   0       98.78      101.37     19.99 o
   1  21   0       15.06       32.37     17.35 o
   2  21   0        4.76       12.35     24.27 o
   3  21   0       13.33      -14.07     27.15 o
 -16   1   1      233.56      229.80     22.60 o
 -15   1   1      145.83      143.26     71.76 o
 -14   1   1        5.60       -3.46     20.59 o
 -13   1   1       34.89       45.38     13.81 o
 -12   1   1       13.67       10.31     23.95 o
 -11   1   1       13.19        8.93     13.17 o
 -10   1   1     1042.42      980.90     21.48 o
  -9   1   1      516.41      505.82     23.70 o
  -8   1   1      339.64      347.99     13.22 o
  -7   1   1      857.01      851.34     17.02 o
  -6   1   1       19.53       20.25      6.49 o
  -5   1   1       58.72       68.60      6.22 o
  -4   1   1      169.28      291.74      7.71 o
  -3   1   1     1896.56     1800.80     30.19 o
  -2   1   1     6297.02     6268.69     32.40 o
  -1   1   1    11569.80    13267.14    115.93 o
   0   1   1     1329.74     1216.40    103.66 o
   1   1   1       35.60       18.36      3.93 o
   2   1   1     2536.92     2626.15    162.24 o
   3   1   1       42.10       57.98      6.96 o
   4   1   1      872.69     1006.83     38.64 o
   5   1   1       75.22       83.33     14.10 o
   6   1   1      817.17      797.39     17.55 o
   7   1   1     1704.60     1640.79     22.18 o
   8   1   1      768.27      742.20     17.88 o
   9   1   1       24.02       -2.48     15.80 o
  10   1   1       48.56       62.18     27.18 o
  11   1   1      129.79      132.88     13.96 o
  12   1   1       12.94        1.98     18.98 o
  13   1   1      189.18      223.75     29.29 o
  14   1   1      574.92      647.39     26.11 o
  15   1   1       11.39       38.33     17.87 o
 -16   2   1        0.00       22.51     16.95 o
 -15   2   1        3.38      -22.76     25.06 o
 -14   2   1       21.83        1.33     18.12 o
 -13   2   1        2.12       13.44     18.12 o
 -12   2   1      279.58      300.20     16.97 o
 -11   2   1      324.47      311.08     17.18 o
 -10   2   1        6.70       13.29     11.58 o
  -9   2   1     2190.48     2048.49     62.87 o
  -8   2   1     2021.66     1837.22     24.16 o
  -7   2   1      975.73      949.88     17.67 o
  -6   2   1      589.51      637.11     29.07 o
  -5   2   1     3980.78     4029.04     42.34 o
  -4   2   1      892.47      760.83     10.93 o
  -3   2   1      616.49      615.79     10.38 o
  -2   2   1     1693.92     1628.37     29.17 o
  -1   2   1      309.74      366.97     60.14 o
   0   2   1      832.91      759.85     53.18 o
   1   2   1      392.19      318.67     23.02 o
   2   2   1     8993.12     8303.88    451.50 o
   3   2   1        4.26       12.22      4.97 o
   4   2   1      132.86      205.84     15.07 o
   5   2   1     1754.22     1930.08     80.98 o
   6   2   1     2291.52     2249.11     23.33 o
   7   2   1     3377.04     3231.44     66.44 o
   8   2   1       94.86       88.27     12.02 o
   9   2   1      478.71      461.79     16.51 o
  10   2   1      609.22      635.12     19.24 o
  11   2   1       93.29       67.26     14.17 o
  12   2   1      127.73      129.02     15.33 o
  13   2   1       32.39        4.98     22.83 o
  14   2   1       19.87       44.00     16.58 o
  15   2   1       55.89       66.69     17.81 o
 -16   3   1       26.00       31.59     30.81 o
 -15   3   1      360.44      374.32     22.56 o
 -14   3   1      296.62      303.27     20.97 o
 -13   3   1       47.27       37.94     31.00 o
 -12   3   1     1176.40     1198.26     27.52 o
 -11   3   1      198.21      201.19     14.72 o
 -10   3   1       80.40       90.68     11.64 o
  -9   3   1      200.44      197.28     13.00 o
  -8   3   1     1622.89     1486.61     23.41 o
  -7   3   1      408.32      401.25     53.09 o
  -6   3   1     1116.20     1009.50     48.33 o
  -5   3   1     1702.92     1464.64    172.55 o
  -4   3   1        3.19       -6.98      6.98 o
  -3   3   1       17.25        4.50      5.53 o
  -2   3   1       70.01       66.64      5.09 o
  -1   3   1     6648.52     7308.29    266.86 o
   0   3   1    28730.56    31645.45    965.19 o
   1   3   1     3344.29     3331.12     83.37 o
   2   3   1    19334.24    18567.25    682.86 o
   3   3   1     3509.65     3464.89     49.45 o
   4   3   1        5.65       -1.19      6.50 o
   5   3   1     4343.48     4582.20    278.20 o
   6   3   1      249.35      277.50     10.61 o
   7   3   1      167.23      213.28     18.67 o
   8   3   1       13.16       25.33     23.08 o
   9   3   1      780.51      760.44     19.79 o
  10   3   1       93.45       99.11     12.63 o
  11   3   1       20.72       18.63     17.55 o
  12   3   1      122.90      118.31     16.42 o
  13   3   1        8.97       -5.23     21.21 o
  14   3   1       94.14       62.80     28.61 o
  15   3   1      168.99      171.81     21.08 o
 -16   4   1        0.57       29.20     36.65 o
 -15   4   1        5.74        2.42     35.60 o
 -14   4   1        4.85       -6.59     31.06 o
 -13   4   1        7.22       28.70     20.44 o
 -12   4   1       29.99       12.49     27.65 o
 -11   4   1      335.04      300.19     25.22 o
 -10   4   1      207.19      217.75     21.50 o
  -9   4   1        5.29      -21.18     21.18 o
  -8   4   1     1883.43     1498.23     40.13 o
  -7   4   1      839.86      684.44     26.28 o
  -6   4   1       70.90       65.67     11.93 o
  -5   4   1      340.86      288.08     14.85 o
  -4   4   1       36.44       15.78      8.57 o
  -3   4   1     1643.78     1892.72     23.24 o
  -2   4   1     1481.78     1670.07     20.19 o
  -1   4   1       57.21       73.18      7.27 o
   0   4   1      188.76      216.94      9.13 o
   1   4   1     1603.43     1646.09     19.76 o
   2   4   1     2023.84     2452.29     25.41 o
   3   4   1      724.08      737.62     16.40 o
   4   4   1     5476.12     5753.53     56.16 o
   5   4   1      168.76      214.96     12.36 o
   6   4   1     1167.91     1151.13     25.72 o
   7   4   1     1929.57     1952.99     35.29 o
   8   4   1      519.03      468.43     21.87 o
   9   4   1      540.61      507.94     24.60 o
  10   4   1      378.16      364.74     24.42 o
  11   4   1      189.02      199.61     21.74 o
  12   4   1       50.53       80.45     19.76 o
  13   4   1       28.79       14.85     30.81 o
  14   4   1       74.95       35.16     36.53 o
  15   4   1        5.37        5.16     34.73 o
 -15   5   1       93.79      128.91     26.96 o
 -14   5   1       39.26        4.47     31.06 o
 -13   5   1       87.87       96.98     22.43 o
 -12   5   1       17.16       20.07     27.09 o
 -11   5   1        9.91        6.52     24.60 o
 -10   5   1      129.03      118.72     20.56 o
  -9   5   1      140.31      125.93     18.26 o
  -8   5   1      776.59      649.53     28.33 o
  -7   5   1      893.69      833.36     26.96 o
  -6   5   1      669.15      737.18     21.62 o
  -5   5   1     1092.21     1322.84     24.54 o
  -4   5   1     2448.04     2701.17     31.75 o
  -3   5   1     2770.20     3041.18     31.25 o
  -2   5   1     4249.96     5155.57     45.91 o
  -1   5   1     2915.72     2962.66     30.32 o
   0   5   1       24.01       40.75      7.08 o
   1   5   1      171.73      143.95      9.38 o
   2   5   1     1151.80     1225.68     20.07 o
   3   5   1       23.10       39.20      8.64 o
   4   5   1      205.87      234.52     12.61 o
   5   5   1       17.33       29.39     10.38 o
   6   5   1      103.72      113.50     13.61 o
   7   5   1      167.03      166.62     16.96 o
   8   5   1        0.78      -17.71     19.51 o
   9   5   1       42.08       40.57     16.46 o
  10   5   1       48.10       37.46     18.39 o
  11   5   1      143.21      113.63     22.61 o
  12   5   1      276.11      294.60     26.28 o
  13   5   1       57.61       66.47     22.68 o
  14   5   1      213.60      232.85     31.44 o
  15   5   1       30.50       36.90     37.83 o
 -15   6   1        4.86      -22.68     35.78 o
 -14   6   1       34.82       68.96     23.36 o
 -13   6   1       11.83       57.34     20.13 o
 -12   6   1       80.59       68.90     23.11 o
 -11   6   1       88.31       68.03     19.26 o
 -10   6   1        0.43       12.24     22.55 o
  -9   6   1       62.41       41.75     17.58 o
  -8   6   1       27.80        8.57     19.63 o
  -7   6   1      170.23      162.71     16.03 o
  -6   6   1        1.49        1.93     15.66 o
  -5   6   1       49.00       75.17     11.80 o
  -4   6   1        3.99       -2.24     12.55 o
  -3   6   1      617.61      729.73     17.52 o
  -2   6   1      418.36      460.54     14.41 o
  -1   6   1        4.45        8.70      7.52 o
   0   6   1        7.99        7.52     11.31 o
   1   6   1     1361.52     1531.90     23.05 o
   2   6   1        0.21        6.52     11.80 o
   3   6   1     2989.21     3338.83     36.47 o
   4   6   1       20.32       11.43     15.03 o
   5   6   1       10.96      -11.99     15.66 o
   6   6   1      569.20      554.97     21.25 o
   7   6   1      646.93      590.01     23.30 o
   8   6   1      383.17      361.51     20.94 o
   9   6   1        0.02       33.92     13.36 o
  10   6   1       28.38       22.99     25.91 o
  11   6   1      135.73      126.86     21.25 o
  12   6   1        9.85       18.20     20.38 o
  13   6   1        2.29       16.71     21.25 o
  14   6   1        0.37       30.63     22.49 o
  15   6   1       23.99       37.52     37.90 o
 -15   7   1        4.86      -15.47     35.72 o
 -14   7   1       52.22      -35.29     37.59 o
 -13   7   1       22.90        4.29     31.62 o
 -12   7   1      105.22      105.99     23.61 o
 -11   7   1       32.82       14.97     20.19 o
 -10   7   1      926.03      970.28     36.16 o
  -9   7   1       10.43      -26.22     26.22 o
  -8   7   1      480.49      496.94     23.67 o
  -7   7   1      386.21      450.23     21.31 o
  -6   7   1     2506.57     2682.78     39.76 o
  -5   7   1      261.18      280.37     15.16 o
  -4   7   1      186.41      178.43     13.48 o
  -3   7   1      586.13      563.85     17.21 o
  -2   7   1      974.10      969.41     20.56 o
  -1   7   1       35.60       64.80      9.44 o
   0   7   1     2691.78     2683.46     32.06 o
   1   7   1      298.74      367.23     14.60 o
   2   7   1     1563.80     1785.00     27.58 o
   3   7   1       28.53       26.71     10.56 o
   4   7   1      586.68      639.71     20.25 o
   5   7   1     1169.38     1164.30     27.27 o
   6   7   1       18.62       29.51     12.86 o
   7   7   1      105.83      142.70     16.65 o
   8   7   1      379.07      394.00     22.55 o
   9   7   1        2.39       -1.55     22.24 o
  10   7   1       77.99       67.28     19.94 o
  11   7   1      278.53      300.38     25.10 o
  12   7   1       59.53       29.07     29.82 o
  13   7   1       68.25       61.69     25.47 o
  14   7   1      169.78      151.46     29.45 o
 -15   8   1       13.48       18.51     27.71 o
 -14   8   1       11.41        8.45     24.97 o
 -13   8   1        1.54      -24.29     31.13 o
 -12   8   1       75.78       81.45     24.23 o
 -11   8   1       14.98       28.33     19.01 o
 -10   8   1      278.53      322.56     24.60 o
  -9   8   1        5.53       30.81     15.59 o
  -8   8   1     1499.42     1550.78     37.34 o
  -7   8   1     1200.10     1327.69     32.55 o
  -6   8   1      345.82      372.32     18.89 o
  -5   8   1     2302.07     2397.06     37.59 o
  -4   8   1      637.40      608.15     19.88 o
  -3   8   1      350.78      430.66     17.27 o
  -2   8   1      266.68      295.41     15.03 o
  -1   8   1     1406.70     1546.99     27.40 o
   0   8   1     1861.68     2016.73     30.69 o
   1   8   1      690.88      650.21     19.63 o
   2   8   1      576.72      573.61     18.51 o
   3   8   1        1.77        1.80     15.97 o
   4   8   1      345.37      322.37     17.15 o
   5   8   1        0.35       19.94     11.31 o
   6   8   1      642.55      644.37     23.05 o
   7   8   1      980.64      962.27     29.88 o
   8   8   1        1.14      -11.62     20.69 o
   9   8   1       33.28       57.84     16.71 o
  10   8   1      271.89      271.05     25.22 o
  11   8   1       27.18       24.35     19.88 o
  12   8   1        0.17        6.40     29.01 o
  13   8   1        0.02       11.74     29.82 o
  14   8   1        0.01       15.41     35.60 o
 -14   9   1      153.84      164.51     28.64 o
 -13   9   1       36.40       11.43     33.49 o
 -12   9   1      591.99      675.12     35.97 o
 -11   9   1       56.66       13.36     23.36 o
 -10   9   1      191.43      246.52     23.24 o
  -9   9   1       60.19       59.33     18.64 o
  -8   9   1      374.39      459.61     24.42 o
  -7   9   1        2.00        1.30     20.38 o
  -6   9   1      306.43      308.02     19.63 o
  -5   9   1     3413.12     3436.61     46.66 o
  -4   9   1      162.27      213.28     15.53 o
  -3   9   1      104.35      140.96     12.80 o
  -2   9   1      544.67      533.72     18.82 o
  -1   9   1     2878.63     2916.00     38.89 o
   0   9   1     1453.43     1439.21     28.52 o
   1   9   1       56.87       77.35     11.93 o
   2   9   1     1057.16     1034.46     24.97 o
   3   9   1     5937.70     5764.59     61.44 o
   4   9   1      347.00      358.22     18.70 o
   5   9   1       94.06       95.74     14.97 o
   6   9   1        9.08      -20.50     20.50 o
   7   9   1       12.05       40.57     14.41 o
   8   9   1      171.26      230.92     21.00 o
   9   9   1      275.72      259.38     23.79 o
  10   9   1      731.33      791.98     34.48 o
  11   9   1        2.35        2.05     28.14 o
  12   9   1       78.23       58.77     25.16 o
  13   9   1       44.14       70.26     22.37 o
  14   9   1       31.21       60.76     25.78 o
 -14  10   1       24.57       86.23     25.04 o
 -13  10   1       12.54        7.08     31.99 o
 -12  10   1      132.94      144.32     25.91 o
 -11  10   1      393.96      427.67     29.70 o
 -10  10   1       75.22      147.61     20.19 o
  -9  10   1      531.29      655.12     28.58 o
  -8  10   1     1099.39     1192.88     35.72 o
  -7  10   1       62.89       38.64     16.77 o
  -6  10   1      738.92      767.07     26.90 o
  -5  10   1     1545.33     1573.15     34.29 o
  -4  10   1      933.90      968.98     27.65 o
  -3  10   1      163.52      170.22     15.22 o
  -2  10   1       23.37       35.10     11.62 o
  -1  10   1      558.42      603.24     21.31 o
   0  10   1       87.40       75.79     13.23 o
   1  10   1       17.66      -17.95     17.95 o
   2  10   1      913.38      911.82     26.28 o
   3  10   1      971.16      931.83     26.96 o
   4  10   1      140.92      173.08     16.15 o
   5  10   1        0.19      -12.61     20.13 o
   6  10   1      696.97      740.29     27.21 o
   7  10   1      795.74      841.62     31.00 o
   8  10   1       38.68       30.01     18.76 o
   9  10   1      424.05      389.59     27.89 o
  10  10   1      953.68     1032.47     38.52 o
  11  10   1      101.41      116.05     25.10 o
  12  10   1       61.95       22.99     36.84 o
  13  10   1        9.26       17.52     36.90 o
 -14  11   1        0.08      -39.33     39.33 o
 -13  11   1       23.76       27.02     32.86 o
 -12  11   1        0.76      -33.92     33.92 o
 -11  11   1        0.05       27.09     29.82 o
 -10  11   1        8.52       -7.64     28.70 o
  -9  11   1       79.81       97.04     21.31 o
  -8  11   1      225.56      216.51     21.81 o
  -7  11   1      102.88      121.21     17.95 o
  -6  11   1      196.48      192.90     19.20 o
  -5  11   1      482.09      505.27     23.55 o
  -4  11   1      783.03      783.28     25.72 o
  -3  11   1     1929.39     2024.62     37.83 o
  -2  11   1      290.99      293.11     18.08 o
  -1  11   1     1988.80     1897.20     36.10 o
   0  11   1      531.42      569.69     21.87 o
   1  11   1      830.00      803.16     25.22 o
   2  11   1      722.19      718.61     24.73 o
   3  11   1       34.39       40.51     13.67 o
   4  11   1      112.08       97.23     16.15 o
   5  11   1      585.05      637.97     26.09 o
   6  11   1       34.94        2.92     25.29 o
   7  11   1       72.91       92.01     18.14 o
   8  11   1        2.22      -18.89     25.66 o
   9  11   1      316.06      346.97     25.84 o
  10  11   1        3.46        6.09     27.89 o
  11  11   1      235.83      252.17     29.32 o
  12  11   1       92.82       88.47     27.21 o
  13  11   1      100.76       80.45     29.70 o
 -13  12   1       60.85       54.05     27.40 o
 -12  12   1       16.38       47.65     21.25 o
 -11  12   1        4.78       15.03     30.32 o
 -10  12   1       54.09       46.66     21.99 o
  -9  12   1      116.46      132.33     21.25 o
  -8  12   1        0.30       22.18     24.04 o
  -7  12   1      160.58      149.04     20.94 o
  -6  12   1        2.29       16.28     21.43 o
  -5  12   1      321.19      266.21     21.50 o
  -4  12   1       13.83       -5.28     20.00 o
  -3  12   1      143.99      141.71     16.77 o
  -2  12   1      425.19      398.54     22.24 o
  -1  12   1       20.00       34.36     14.10 o
   0  12   1      130.01      145.44     16.53 o
   1  12   1        6.32      -20.00     20.00 o
   2  12   1      370.84      413.94     20.94 o
   3  12   1        8.76        8.57     14.35 o
   4  12   1      227.92      210.11     19.45 o
   5  12   1       49.92       56.10     15.59 o
   6  12   1       11.08       33.11     16.84 o
   7  12   1        0.64      -25.41     26.03 o
   8  12   1       75.35       91.14     20.69 o
   9  12   1        2.30      -30.38     30.38 o
  10  12   1       34.16        6.40     31.50 o
  11  12   1       19.35       42.62     22.74 o
  12  12   1       12.62       24.91     23.30 o
 -13  13   1       18.57       31.37     36.28 o
 -12  13   1        4.20       17.02     30.44 o
 -11  13   1       25.30       43.99     24.29 o
 -10  13   1      321.25      295.22     26.90 o
  -9  13   1      357.77      336.91     27.65 o
  -8  13   1        7.65       28.14     18.89 o
  -7  13   1      871.94      879.70     33.55 o
  -6  13   1      275.46      294.54     22.49 o
  -5  13   1        6.72       21.87     15.97 o
  -4  13   1      209.21      177.74     19.69 o
  -3  13   1      773.69      762.22     27.71 o
  -2  13   1      175.60      164.32     18.33 o
  -1  13   1     1549.22     1613.78     36.84 o
   0  13   1        2.78       -1.30     20.19 o
   1  13   1     1382.60     1362.48     34.11 o
   2  13   1      233.45      241.17     19.20 o
   3  13   1      218.49      202.97     19.88 o
   4  13   1       38.46       60.88     16.53 o
   5  13   1     1033.24     1006.50     34.04 o
   6  13   1       77.49       66.54     19.69 o
   7  13   1      930.73      911.01     36.28 o
   8  13   1      267.26      274.04     25.72 o
   9  13   1        3.41       23.55     20.63 o
  10  13   1       19.96       28.64     32.86 o
  11  13   1       13.17      -21.37     36.53 o
  12  13   1       13.42       44.73     24.23 o
 -12  14   1       85.84       85.17     27.34 o
 -11  14   1       65.02      103.07     24.54 o
 -10  14   1       25.78       35.35     23.17 o
  -9  14   1        8.13      -18.58     32.18 o
  -8  14   1      258.38      262.11     26.59 o
  -7  14   1      674.40      646.42     31.99 o
  -6  14   1        0.04      -18.89     24.97 o
  -5  14   1      247.55      263.66     23.05 o
  -4  14   1      286.41      239.18     21.68 o
  -3  14   1      161.02      163.08     20.69 o
  -2  14   1       24.14       45.66     15.03 o
  -1  14   1       22.60       31.99     16.34 o
   0  14   1       39.93        0.00     24.35 o
   1  14   1      288.21      276.89     21.56 o
   2  14   1      125.24      142.14     17.77 o
   3  14   1        9.54        1.55     26.28 o
   4  14   1        5.02       19.32     23.98 o
   5  14   1      193.47      195.01     21.37 o
   6  14   1       41.78       28.52     30.19 o
   7  14   1       25.47       42.62     20.94 o
   8  14   1        2.41      -26.28     30.44 o
   9  14   1       99.59      108.10     26.03 o
  10  14   1      274.77      228.19     31.68 o
  11  14   1       90.05       91.95     26.78 o
 -11  15   1       95.64      110.89     28.14 o
 -10  15   1        5.27        2.36     31.93 o
  -9  15   1        6.15        2.17     29.94 o
  -8  15   1       22.05       28.83     30.81 o
  -7  15   1       49.69       54.48     21.12 o
  -6  15   1       50.71       53.55     19.69 o
  -5  15   1      420.39      436.19     27.46 o
  -4  15   1      211.91      221.11     22.30 o
  -3  15   1       13.89        3.29     24.91 o
  -2  15   1       27.62       57.84     16.34 o
  -1  15   1       27.37       51.56     17.58 o
   0  15   1      582.68      552.80     27.89 o
   1  15   1      577.28      597.65     27.71 o
   2  15   1      153.24      142.52     20.63 o
   3  15   1     1362.57     1263.39     39.20 o
   4  15   1      329.51      323.36     26.40 o
   5  15   1      385.10      348.09     27.52 o
   6  15   1      215.40      196.01     25.97 o
   7  15   1      107.58       71.76     23.86 o
   8  15   1       17.26       41.87     22.37 o
   9  15   1      133.63      149.72     27.27 o
  10  15   1       56.37       75.61     24.91 o
  11  15   1        1.16      -38.52     38.52 o
 -11  16   1        9.56      -26.22     37.09 o
 -10  16   1       77.25       73.99     25.78 o
  -9  16   1       83.57      140.53     24.66 o
  -8  16   1      374.08      398.29     31.75 o
  -7  16   1      129.50      171.65     23.42 o
  -6  16   1       28.73       -3.98     30.94 o
  -5  16   1      114.50      144.32     22.12 o
  -4  16   1        4.95       16.46     24.35 o
  -3  16   1       80.73       63.18     20.44 o
  -2  16   1        7.52       10.50     25.66 o
  -1  16   1        0.57        1.74     24.35 o
   0  16   1       10.23       11.18     19.01 o
   1  16   1      139.35      125.93     21.06 o
   2  16   1      131.44      136.99     22.05 o
   3  16   1       24.72      -27.83     27.83 o
   4  16   1      338.58      339.52     27.40 o
   5  16   1       61.75       57.65     21.81 o
   6  16   1      195.27      214.96     25.97 o
   7  16   1      563.19      576.78     35.16 o
   8  16   1        3.53       22.80     31.44 o
   9  16   1      112.62      116.05     26.47 o
  10  16   1       85.36       91.26     27.40 o
 -10  17   1        8.53      -10.44     37.40 o
  -9  17   1        3.32       30.81     23.42 o
  -8  17   1       16.83       35.04     23.61 o
  -7  17   1      108.02      154.51     24.04 o
  -6  17   1      221.72      257.20     26.71 o
  -5  17   1        1.02       -2.05     28.27 o
  -4  17   1      325.85      264.90     28.33 o
  -3  17   1      406.92      411.21     28.64 o
  -2  17   1       91.52      121.02     21.74 o
  -1  17   1      727.28      734.89     33.55 o
   0  17   1       77.04       70.14     20.32 o
   1  17   1      244.31      253.29     24.29 o
   2  17   1      100.69      100.46     22.55 o
   3  17   1       31.04       30.38     19.94 o
   4  17   1      148.91      147.49     23.79 o
   5  17   1        6.24       11.56     20.19 o
   6  17   1        5.86        6.59     29.63 o
   7  17   1       60.32       33.30     26.40 o
   8  17   1        1.21       26.65     33.42 o
   9  17   1       83.03       98.47     28.14 o
  -9  18   1       42.02       41.75     25.22 o
  -8  18   1        8.28        9.94     35.85 o
  -7  18   1       54.13       61.69     25.10 o
  -6  18   1        2.35       27.34     30.01 o
  -5  18   1       47.42       71.32     23.24 o
  -4  18   1       22.05       10.62     31.62 o
  -3  18   1      135.61      138.23     26.09 o
  -2  18   1      310.41      293.30     28.95 o
  -1  18   1        0.40        4.04     29.51 o
   0  18   1      348.16      377.29     28.45 o
   1  18   1      107.31      108.97     22.68 o
   2  18   1        3.60       14.48     32.06 o
   3  18   1        5.92      -19.01     31.25 o
   4  18   1       36.27        9.75     23.24 o
   5  18   1        9.94       25.84     21.81 o
   6  18   1        1.19      -34.85     34.85 o
   7  18   1        1.94      -17.15     34.85 o
   8  18   1        0.07        2.55     36.22 o
  -7  19   1       88.60      104.93     28.21 o
  -6  19   1       22.49       -7.33     35.54 o
  -5  19   1        0.25      -14.10     35.54 o
  -4  19   1        0.56      -25.16     31.81 o
  -3  19   1        3.16        2.24     22.68 o
  -2  19   1       48.28       30.88     33.42 o
  -1  19   1      259.99      261.18     27.65 o
   0  19   1        1.59       21.81     31.00 o
   1  19   1       71.84       42.80     24.10 o
   2  19   1        1.67        8.88     28.64 o
   3  19   1       31.63       15.90     35.23 o
   4  19   1       35.54      -21.00     38.95 o
   5  19   1      240.88      230.92     29.14 o
   6  19   1      184.97      172.27     29.51 o
   7  19   1       18.79       12.98     37.59 o
  -6  20   1       19.45      -23.36     41.00 o
  -5  20   1       49.06       20.13     38.21 o
  -4  20   1      107.57       67.47     26.40 o
  -3  20   1       56.37       21.62     35.10 o
  -2  20   1       12.00      -11.87     32.43 o
  -1  20   1        2.51      -21.18     34.36 o
   0  20   1        5.06        0.00     35.04 o
   1  20   1      212.64      239.87     28.21 o
   2  20   1      350.61      322.87     31.56 o
   3  20   1       52.55       84.06     24.17 o
   4  20   1       48.20       37.46     41.25 o
   5  20   1       88.08      113.07     27.40 o
  -4  21   1       12.10       15.78     34.04 o
  -3  21   1       88.47       30.94     38.89 o
  -2  21   1       46.47        7.64     40.63 o
  -1  21   1       34.44       55.54     25.22 o
   0  21   1      217.96      211.97     31.81 o
   1  21   1      131.82      114.13     28.45 o
   2  21   1      110.46       88.47     30.07 o
   3  21   1      226.01      258.19     31.93 o
 -16   0   2      155.06      215.83     27.09 o
 -15   0   2      144.07      161.46     25.35 o
 -14   0   2       12.70      -10.25     29.82 o
 -13   0   2       95.29      102.57     22.49 o
 -12   0   2      456.45      486.38     27.65 o
 -11   0   2        8.68        7.39     21.31 o
 -10   0   2      178.20      160.78     17.64 o
  -9   0   2       38.60       39.39     14.23 o
  -8   0   2       32.09       33.18     11.68 o
  -7   0   2      198.50      233.28     13.79 o
  -6   0   2       35.04       28.21      8.95 o
  -5   0   2       14.69       -1.18     10.44 o
  -4   0   2     8496.11     9535.13     67.90 o
  -3   0   2     4078.41     3851.18     33.30 o
  -2   0   2    41268.95    41703.75    107.10 o
  -1   0   2    11684.93    12140.63     52.12 o
   0   0   2     8341.76     8992.46     46.35 o
   1   0   2     5785.17     6508.92     45.54 o
   2   0   2     3431.23     3835.46     34.98 o
   3   0   2      167.96      157.24      9.69 o
   4   0   2       49.37       37.15      7.89 o
   5   0   2      120.35      124.56     11.31 o
   6   0   2     2195.68     2133.21     33.55 o
   7   0   2      237.34      250.06     15.97 o
   8   0   2      353.20      325.91     20.13 o
   9   0   2      117.34      121.02     17.27 o
  10   0   2      244.42      250.80     22.12 o
  11   0   2      117.17      132.45     19.94 o
  12   0   2      208.15      226.39     24.48 o
  13   0   2      364.29      375.86     31.81 o
  14   0   2       13.59       50.57     21.99 o
  15   0   2        0.85      -37.28     37.28 o
 -16   1   2        0.23       -6.76     23.37 o
 -15   1   2        1.63        2.31     22.91 o
 -14   1   2        1.55       12.74     14.38 o
 -13   1   2       18.56       36.65     13.62 o
 -12   1   2      203.15      205.44     15.36 o
 -11   1   2       81.04       99.90     11.95 o
 -10   1   2      240.47      246.38     14.01 o
  -9   1   2     1861.48     1749.71     24.97 o
  -8   1   2      539.40      502.89     13.99 o
  -7   1   2      562.63      563.34     26.37 o
  -6   1   2      380.98      347.53     10.15 o
  -5   1   2     1815.82     1776.85     17.31 o
  -4   1   2      167.06      123.14      6.86 o
  -3   1   2       49.59       46.81      5.09 o
  -2   1   2     2604.64     2526.64     23.79 o
  -1   1   2     2372.79     2433.87     19.07 o
   0   1   2      304.63      409.50      6.67 o
   1   1   2       75.00       86.06     14.72 o
   2   1   2     6175.06     6021.55    423.39 o
   3   1   2       16.83       44.72      5.44 o
   4   1   2      335.94      347.58      9.40 o
   5   1   2     4233.59     4350.84     30.18 o
   6   1   2     3950.17     3713.20     30.66 o
   7   1   2      950.95      901.79     34.51 o
   8   1   2       27.66       39.33     10.39 o
   9   1   2     1082.29     1049.86     22.62 o
  10   1   2      253.22      249.07     33.27 o
  11   1   2       43.91       66.77     40.51 o
  12   1   2      141.04      153.64     15.97 o
  13   1   2       32.46       39.25     28.27 o
  14   1   2       11.33       48.29     51.91 o
  15   1   2        0.37       32.97     20.42 o
 -16   2   2      119.35      103.48     20.29 o
 -15   2   2      344.40      359.28     23.03 o
 -14   2   2       23.78       32.42     21.81 o
 -13   2   2      308.22      292.13     19.61 o
 -12   2   2       50.40       51.57     20.91 o
 -11   2   2      381.16      390.39     16.65 o
 -10   2   2      247.26      257.29     14.12 o
  -9   2   2      130.50      115.68     11.11 o
  -8   2   2      735.65      682.82     20.94 o
  -7   2   2      285.36      295.90     10.72 o
  -6   2   2      151.65      188.09      8.41 o
  -5   2   2        1.82       -3.69      8.02 o
  -4   2   2      199.64      254.09      9.35 o
  -3   2   2      475.23      453.33     13.26 o
  -2   2   2       15.93       24.00      4.76 o
  -1   2   2     3486.80     3612.58    126.46 o
   0   2   2    19918.20    18973.91    234.77 o
   1   2   2     5524.77     6059.04     33.77 o
   2   2   2    16879.43    16643.97    395.96 o
   3   2   2     2088.77     2288.06     46.53 o
   4   2   2     4621.90     4918.75    147.33 o
   5   2   2      554.27      635.29     13.24 o
   6   2   2     3642.49     3499.59     31.87 o
   7   2   2      923.67      933.21     18.47 o
   8   2   2     1233.89     1166.28     38.46 o
   9   2   2      657.95      663.63     30.26 o
  10   2   2        0.92       37.27     10.61 o
  11   2   2       11.67       18.17     17.49 o
  12   2   2       57.90       90.65     16.43 o
  13   2   2        0.29      -18.07     18.07 o
  14   2   2      191.49      169.71     21.37 o
  15   2   2       32.52       16.60     22.03 o
 -16   3   2        4.62        5.00     25.45 o
 -15   3   2       52.43       18.51     26.12 o
 -14   3   2       15.71       26.50     17.07 o
 -13   3   2        1.32       -9.42     21.50 o
 -12   3   2      190.59      208.36     15.87 o
 -11   3   2      154.47      146.50     22.05 o
 -10   3   2      153.06      137.15     12.59 o
  -9   3   2       97.63      110.12     10.47 o
  -8   3   2        5.74      -20.78     20.78 o
  -7   3   2       47.73       43.29      7.97 o
  -6   3   2     1915.80     1914.84     20.54 o
  -5   3   2      989.74     1113.93     14.83 o
  -4   3   2      879.57      833.72     11.86 o
  -3   3   2      266.12      289.35      7.38 o
  -2   3   2      283.48      279.99      6.87 o
  -1   3   2      456.74      492.89     32.46 o
   0   3   2      902.61      831.63     10.55 o
   1   3   2       10.27       13.97      4.67 o
   2   3   2       34.77       46.85      5.33 o
   3   3   2     8835.43     8906.54    718.27 o
   4   3   2     1163.87     1414.38     17.21 o
   5   3   2     1265.22     1370.25     53.96 o
   6   3   2      850.65      900.20     17.04 o
   7   3   2       28.05       23.23     24.01 o
   8   3   2      374.93      366.48     14.32 o
   9   3   2       60.65       85.96     11.83 o
  10   3   2        7.43        0.23     17.42 o
  11   3   2       98.87      115.49     14.39 o
  12   3   2       36.39       29.36     14.43 o
  13   3   2        0.00      -20.41     21.06 o
  14   3   2       14.64       -2.83     33.52 o
  15   3   2       33.48       47.76     22.37 o
 -16   4   2      117.55      128.85     28.89 o
 -15   4   2      295.11      301.43     30.81 o
 -14   4   2       78.05       93.56     22.18 o
 -13   4   2      385.31      385.18     28.33 o
 -12   4   2      301.53      311.06     24.79 o
 -11   4   2        2.52       18.58     14.16 o
 -10   4   2       89.65       62.13     17.71 o
  -9   4   2      280.54      265.40     20.56 o
  -8   4   2      439.57      437.86     19.38 o
  -7   4   2      400.21      419.97     18.02 o
  -6   4   2      110.15      136.80     11.93 o
  -5   4   2      396.49      406.30     14.97 o
  -4   4   2      114.04      125.31      9.44 o
  -3   4   2      378.55      406.92     13.92 o
  -2   4   2      183.01      190.79     10.06 o
  -1   4   2     9782.78     9581.66     69.39 o
   0   4   2     3028.44     3105.54     29.76 o
   1   4   2     4428.87     5158.43     50.76 o
   2   4   2     2751.80     2543.99     27.65 o
   3   4   2        0.50        7.02      8.32 o
   4   4   2      510.52      539.13     16.46 o
   5   4   2     1213.93     1256.49     25.53 o
   6   4   2      132.68      126.92     13.79 o
   7   4   2      225.30      203.34     16.40 o
   8   4   2      604.26      514.96     24.10 o
   9   4   2      216.45      198.99     20.13 o
  10   4   2      578.03      565.66     26.84 o
  11   4   2      188.65      208.06     22.92 o
  12   4   2       25.29        9.94     28.76 o
  13   4   2        7.74       -2.17     21.00 o
  14   4   2       78.72       53.37     26.78 o
 -16   5   2       17.23       52.31     25.97 o
 -15   5   2        1.46       -4.78     33.86 o
 -14   5   2        1.03      -17.33     30.75 o
 -13   5   2        9.78      -28.08     28.08 o
 -12   5   2      118.53      130.84     20.63 o
 -11   5   2      136.41       83.43     21.00 o
 -10   5   2       52.99       58.34     16.77 o
  -9   5   2     1216.84     1075.34     33.42 o
  -8   5   2     5942.84     5008.52     63.49 o
  -7   5   2      120.96      122.95     14.48 o
  -6   5   2      899.92      814.35     24.91 o
  -5   5   2     2023.35     1550.04     32.68 o
  -4   5   2       28.05       23.05      8.20 o
  -3   5   2      371.55      389.90     13.79 o
  -2   5   2       56.03       80.39      8.45 o
  -1   5   2     1013.43     1247.49     19.32 o
   0   5   2      593.58      686.99     14.97 o
   1   5   2      556.88      623.25     15.03 o
   2   5   2      210.21      257.14     12.18 o
   3   5   2      435.98      413.39     14.72 o
   4   5   2      128.53      146.87     11.24 o
   5   5   2      425.47      436.43     17.77 o
   6   5   2     1268.74     1183.75     28.45 o
   7   5   2      381.98      334.67     19.82 o
   8   5   2       21.49       27.71     15.35 o
   9   5   2      595.12      557.58     26.40 o
  10   5   2      164.75      193.09     21.74 o
  11   5   2       62.66       79.77     20.25 o
  12   5   2      108.59      128.91     24.10 o
  13   5   2       51.20       57.16     23.17 o
  14   5   2       28.88       13.54     25.04 o
 -15   6   2        6.41      -12.18     32.68 o
 -14   6   2        6.08      -34.36     34.36 o
 -13   6   2       14.58        0.00     30.32 o
 -12   6   2      362.07      336.22     26.78 o
 -11   6   2      545.27      570.44     30.57 o
 -10   6   2       11.10      -24.73     24.73 o
  -9   6   2      461.30      431.15     25.78 o
  -8   6   2      134.61       93.19     17.15 o
  -7   6   2      446.74      409.16     21.62 o
  -6   6   2      162.79      131.64     15.10 o
  -5   6   2     4572.22     4339.98     50.32 o
  -4   6   2     6444.40     6574.90     64.74 o
  -3   6   2      197.21      185.57     11.43 o
  -2   6   2     1939.86     1846.88     25.66 o
  -1   6   2     3432.83     3609.82     37.28 o
   0   6   2      898.76     1082.11     19.76 o
   1   6   2        0.81        6.40     11.56 o
   2   6   2     1208.90     1139.01     22.12 o
   3   6   2      238.52      220.11     12.30 o
   4   6   2      601.48      608.27     19.32 o
   5   6   2      820.77      825.90     22.74 o
   6   6   2      379.74      380.64     18.64 o
   7   6   2       88.14      106.17     15.10 o
   8   6   2      168.99      185.94     18.33 o
   9   6   2       13.50       37.46     15.35 o
  10   6   2      263.28      188.68     23.92 o
  11   6   2       52.38       33.86     21.12 o
  12   6   2      198.69      196.38     25.91 o
  13   6   2      440.01      428.92     34.04 o
  14   6   2      109.68      131.71     27.77 o
 -15   7   2        0.90       63.37     24.29 o
 -14   7   2       56.86       23.98     24.73 o
 -13   7   2       64.77       33.24     33.98 o
 -12   7   2       44.68       -5.65     30.81 o
 -11   7   2      249.12      237.26     25.04 o
 -10   7   2       11.41       15.41     24.35 o
  -9   7   2      853.29      692.21     31.75 o
  -8   7   2     1184.34     1025.57     35.66 o
  -7   7   2      438.05      433.33     21.68 o
  -6   7   2     1423.59     1518.79     31.99 o
  -5   7   2     2662.27     2757.83     38.27 o
  -4   7   2      423.27      406.30     16.65 o
  -3   7   2       16.92       23.67      9.63 o
  -2   7   2      200.05      206.38     11.68 o
  -1   7   2        4.67        6.96     12.18 o
   0   7   2       41.31       62.19      9.57 o
   1   7   2       28.58       43.55      8.82 o
   2   7   2       10.80      -13.98     13.98 o
   3   7   2      195.10      185.63     13.29 o
   4   7   2      580.15      570.87     19.94 o
   5   7   2        2.09       10.50     16.59 o
   6   7   2      962.07      940.34     26.71 o
   7   7   2      265.98      322.50     19.51 o
   8   7   2      510.35      470.60     24.60 o
   9   7   2     1380.26     1438.03     39.70 o
  10   7   2      473.08      425.06     28.64 o
  11   7   2        0.01        5.84     29.26 o
  12   7   2       45.20       61.19     22.68 o
  13   7   2        5.11      -25.91     34.73 o
  14   7   2       18.52       39.95     23.24 o
 -15   8   2      122.33      119.16     30.50 o
 -14   8   2        1.48      -16.40     34.85 o
 -13   8   2      899.07      762.53     43.86 o
 -12   8   2      158.06       86.85     26.71 o
 -11   8   2      185.77      155.25     23.73 o
 -10   8   2       87.62       59.58     19.13 o
  -9   8   2       11.21        2.92     23.30 o
  -8   8   2       31.18        9.26     22.74 o
  -7   8   2      999.80     1014.39     29.32 o
  -6   8   2      538.39      491.42     21.18 o
  -5   8   2      648.79      624.43     21.93 o
  -4   8   2       13.08        7.77     11.12 o
  -3   8   2     4975.11     5176.94     53.99 o
  -2   8   2     1275.20     1310.05     25.10 o
  -1   8   2     1087.72     1067.82     23.36 o
   0   8   2     1733.62     1775.62     28.21 o
   1   8   2     1253.40     1276.00     25.53 o
   2   8   2     2609.99     2687.69     36.22 o
   3   8   2       47.49       69.27     12.18 o
   4   8   2      881.37      842.24     23.61 o
   5   8   2        3.65      -19.32     19.32 o
   6   8   2       86.68       72.00     15.10 o
   7   8   2       27.14       32.18     14.72 o
   8   8   2      110.20      108.84     17.77 o
   9   8   2        5.15      -21.68     27.34 o
  10   8   2       71.38       97.23     21.37 o
  11   8   2       54.12       34.29     21.31 o
  12   8   2        3.27       28.76     30.75 o
  13   8   2        4.37      -29.01     34.04 o
  14   8   2       15.01       32.99     25.72 o
 -15   9   2        2.88        0.00     35.35 o
 -14   9   2       37.19       70.14     23.98 o
 -13   9   2        3.17      -19.94     33.24 o
 -12   9   2      199.11      145.87     27.09 o
 -11   9   2        0.46       11.12     26.84 o
 -10   9   2       27.21        1.68     25.91 o
  -9   9   2       94.35       94.68     18.14 o
  -8   9   2        4.84      -21.81     21.81 o
  -7   9   2       78.51       53.93     14.91 o
  -6   9   2        4.12      -11.80     20.07 o
  -5   9   2       50.59       63.06     13.54 o
  -4   9   2      630.69      649.09     21.62 o
  -3   9   2       64.81       60.63     12.30 o
  -2   9   2        1.88        9.19     10.06 o
  -1   9   2      286.24      235.08     15.35 o
   0   9   2       18.95       15.35     15.59 o
   1   9   2      382.73      418.23     17.58 o
   2   9   2      406.31      366.60     18.02 o
   3   9   2       25.12       11.93     12.86 o
   4   9   2       31.51       39.08     13.85 o
   5   9   2       84.25       91.01     15.03 o
   6   9   2      397.57      345.85     21.50 o
   7   9   2      167.54      145.06     17.77 o
   8   9   2      151.31       97.79     21.00 o
   9   9   2        9.68       32.24     18.02 o
  10   9   2        4.89       -9.57     27.77 o
  11   9   2        0.71        8.39     30.57 o
  12   9   2        4.03       18.26     32.31 o
  13   9   2       18.51       64.80     23.61 o
 -14  10   2        3.31       10.00     24.35 o
 -13  10   2      106.13      162.02     25.10 o
 -12  10   2       17.59       36.90     22.80 o
 -11  10   2       49.60        5.78     30.50 o
 -10  10   2      148.99      196.01     22.86 o
  -9  10   2      131.21      158.61     21.06 o
  -8  10   2        2.21       21.68     15.28 o
  -7  10   2      929.02      998.49     30.38 o
  -6  10   2      786.16      772.53     27.21 o
  -5  10   2      792.53      778.81     25.97 o
  -4  10   2      387.92      391.08     19.32 o
  -3  10   2       28.61       37.59     12.67 o
  -2  10   2        7.14        6.15     15.84 o
  -1  10   2     1215.78     1290.23     28.39 o
   0  10   2      103.82       80.20     13.48 o
   1  10   2      400.92      387.73     19.26 o
   2  10   2     3044.96     2924.26     42.37 o
   3  10   2       22.39       47.71     12.11 o
   4  10   2        1.46      -10.93     18.20 o
   5  10   2       73.88       52.93     16.84 o
   6  10   2      274.82      254.84     20.25 o
   7  10   2      276.56      233.16     21.37 o
   8  10   2      551.34      566.71     28.14 o
   9  10   2      175.09      150.84     23.73 o
  10  10   2       76.91       85.73     21.50 o
  11  10   2       71.19       97.79     23.36 o
  12  10   2       11.05       33.11     22.55 o
  13  10   2        1.79       15.47     33.36 o
 -14  11   2       30.91      -23.30     36.72 o
 -13  11   2      169.12      175.57     28.27 o
 -12  11   2       28.11       45.10     22.86 o
 -11  11   2        5.37       18.26     30.01 o
 -10  11   2      158.72      156.87     23.86 o
  -9  11   2       30.56       33.61     18.08 o
  -8  11   2       69.76       54.11     18.14 o
  -7  11   2        4.45       19.20     22.61 o
  -6  11   2      459.36      437.06     22.68 o
  -5  11   2     1401.55     1351.80     34.23 o
  -4  11   2       24.31       37.21     14.29 o
  -3  11   2       12.80       -1.18     16.65 o
  -2  11   2        5.84      -18.08     18.08 o
  -1  11   2       22.81       32.93     13.54 o
   0  11   2     1461.38     1378.63     31.44 o
   1  11   2     1509.77     1447.72     33.11 o
   2  11   2       52.93       59.77     13.67 o
   3  11   2       43.33       60.82     13.79 o
   4  11   2      395.82      390.40     21.68 o
   5  11   2       44.59       24.66     15.90 o
   6  11   2      272.40      310.44     22.18 o
   7  11   2       13.57        1.62     25.72 o
   8  11   2       29.86        7.08     27.65 o
   9  11   2      230.13      235.39     26.09 o
  10  11   2      155.50      161.65     24.85 o
  11  11   2       77.28       36.22     26.09 o
  12  11   2       21.88       -4.91     34.91 o
 -13  12   2        0.21      -17.40     34.36 o
 -12  12   2       73.80       87.41     24.48 o
 -11  12   2      179.51      213.84     25.60 o
 -10  12   2        1.04       17.71     24.35 o
  -9  12   2      154.22      146.06     22.18 o
  -8  12   2      149.80      153.51     20.56 o
  -7  12   2        0.49       14.23     22.43 o
  -6  12   2       55.80       47.46     17.46 o
  -5  12   2      953.51      998.42     31.37 o
  -4  12   2      726.44      736.63     26.96 o
  -3  12   2     1104.84     1148.27     31.44 o
  -2  12   2     2347.83     2338.60     41.19 o
  -1  12   2     1288.91     1274.95     32.43 o
   0  12   2     1021.02     1008.55     29.39 o
   1  12   2     1996.73     1891.48     38.83 o
   2  12   2      684.68      686.86     25.72 o
   3  12   2      435.71      444.01     22.18 o
   4  12   2      674.19      674.07     27.96 o
   5  12   2      113.01      101.58     18.58 o
   6  12   2      383.92      413.14     25.35 o
   7  12   2      173.42      219.18     23.73 o
   8  12   2      101.67       93.69     21.74 o
   9  12   2       49.38      100.15     20.81 o
  10  12   2      325.60      325.79     31.19 o
  11  12   2       69.96       76.85     24.54 o
  12  12   2      120.16      127.73     27.02 o
 -13  13   2       11.90       20.75     35.54 o
 -12  13   2       42.72       44.54     24.73 o
 -11  13   2       47.87       60.39     22.61 o
 -10  13   2        6.63      -30.50     30.50 o
  -9  13   2      121.23       95.86     22.68 o
  -8  13   2      612.72      666.49     32.18 o
  -7  13   2       34.15       57.65     17.27 o
  -6  13   2      883.63      899.15     32.37 o
  -5  13   2      690.22      687.79     29.45 o
  -4  13   2       22.70        7.27     23.24 o
  -3  13   2     1171.82     1124.35     32.93 o
  -2  13   2      209.29      214.40     19.69 o
  -1  13   2      290.17      336.16     20.50 o
   0  13   2      209.49      213.28     18.58 o
   1  13   2       94.21       77.22     16.96 o
   2  13   2      405.83      398.91     22.92 o
   3  13   2      756.20      706.62     28.76 o
   4  13   2      102.15       74.86     19.51 o
   5  13   2      114.10      131.27     20.81 o
   6  13   2     1188.89     1192.63     39.39 o
   7  13   2      601.19      568.45     31.19 o
   8  13   2       69.79       88.34     23.79 o
   9  13   2      869.56      820.99     39.26 o
  10  13   2      106.48      154.88     26.15 o
  11  13   2        3.15       24.73     31.25 o
  12  13   2       48.26       66.47     27.34 o
 -12  14   2        0.30       12.55     34.11 o
 -11  14   2       93.71       95.92     25.10 o
 -10  14   2      169.84      120.09     26.40 o
  -9  14   2       59.44       60.26     22.24 o
  -8  14   2      183.31      159.17     23.79 o
  -7  14   2      102.53       74.05     21.62 o
  -6  14   2       38.39       47.90     19.01 o
  -5  14   2       37.62       11.43     28.02 o
  -4  14   2      108.99      117.54     19.76 o
  -3  14   2       57.54       64.61     16.77 o
  -2  14   2      144.67      159.29     18.89 o
  -1  14   2     1105.69     1079.31     33.73 o
   0  14   2      319.86      336.85     23.05 o
   1  14   2      257.02      247.82     22.30 o
   2  14   2     1761.32     1788.97     42.18 o
   3  14   2        9.24       29.39     16.28 o
   4  14   2      498.46      471.47     28.27 o
   5  14   2      100.01      100.21     21.37 o
   6  14   2       98.39      145.62     21.56 o
   7  14   2      280.10      273.42     27.21 o
   8  14   2        2.40       -6.27     31.75 o
   9  14   2      125.75      147.61     26.40 o
  10  14   2        4.87      -36.65     36.65 o
  11  14   2       19.56       25.72     37.59 o
 -12  15   2        1.30      -28.95     38.77 o
 -11  15   2       49.60       12.30     34.54 o
 -10  15   2        2.85       -4.60     31.81 o
  -9  15   2       28.49       10.87     32.24 o
  -8  15   2        0.60       33.73     20.25 o
  -7  15   2       16.67       25.16     28.52 o
  -6  15   2       10.86      -20.25     29.26 o
  -5  15   2       14.95      -27.71     27.71 o
  -4  15   2      258.24      250.55     22.74 o
  -3  15   2       89.44      109.84     18.58 o
  -2  15   2        5.80       23.48     16.21 o
  -1  15   2        3.91      -24.10     24.10 o
   0  15   2      379.24      375.24     25.97 o
   1  15   2      129.75      109.22     21.74 o
   2  15   2       42.87        4.97     27.83 o
   3  15   2       91.41       85.92     19.26 o
   4  15   2       50.29       50.01     20.81 o
   5  15   2       76.80      131.96     20.19 o
   6  15   2       50.59       58.15     20.44 o
   7  15   2        2.08      -30.75     30.75 o
   8  15   2       91.94      100.83     24.17 o
   9  15   2       26.30       23.61     35.04 o
  10  15   2        0.48       17.64     33.92 o
 -11  16   2        5.33        5.16     38.83 o
 -10  16   2        1.05      -17.08     32.12 o
  -9  16   2       76.23       96.73     24.42 o
  -8  16   2        2.71       -4.35     32.74 o
  -7  16   2      629.63      646.92     35.66 o
  -6  16   2      328.76      350.89     27.27 o
  -5  16   2       29.21       37.03     21.00 o
  -4  16   2       94.51      104.68     20.75 o
  -3  16   2      220.51      241.73     22.55 o
  -2  16   2      256.45      206.01     23.55 o
  -1  16   2      230.87      182.59     25.22 o
   0  16   2      546.36      531.98     30.63 o
   1  16   2       93.75       78.71     21.87 o
   2  16   2      394.60      373.62     25.84 o
   3  16   2       17.88      -24.17     27.21 o
   4  16   2        6.18      -23.11     28.27 o
   5  16   2       46.85       71.26     22.24 o
   6  16   2       68.44       25.29     33.05 o
   7  16   2       14.48       13.29     32.18 o
   8  16   2      300.29      350.02     30.57 o
   9  16   2       22.35       22.43     37.90 o
 -10  17   2        4.34      -36.65     36.65 o
  -9  17   2      131.89      167.37     28.70 o
  -8  17   2      169.80      156.62     28.33 o
  -7  17   2       48.98        8.82     36.22 o
  -6  17   2        4.10      -23.30     29.88 o
  -5  17   2      121.96      146.12     23.17 o
  -4  17   2      137.22      134.75     23.11 o
  -3  17   2      251.40      265.28     25.53 o
  -2  17   2       26.21       39.08     20.19 o
  -1  17   2      197.34      249.93     23.98 o
   0  17   2      119.17      123.26     21.99 o
   1  17   2       51.56       15.35     20.94 o
   2  17   2        5.28       13.67     28.70 o
   3  17   2        9.80       19.01     20.56 o
   4  17   2        3.35       -8.26     29.26 o
   5  17   2      133.17       88.22     25.10 o
   6  17   2       67.11      122.57     23.05 o
   7  17   2       26.24       23.61     33.55 o
   8  17   2        0.90       -4.97     36.41 o
   9  17   2       11.74        7.89     36.16 o
  -9  18   2      137.77       86.79     29.45 o
  -8  18   2       72.86       69.15     27.27 o
  -7  18   2       47.40       49.64     25.53 o
  -6  18   2        3.02       18.14     29.63 o
  -5  18   2      202.52      201.97     26.96 o
  -4  18   2      141.71      138.73     25.29 o
  -3  18   2       27.77       14.60     32.06 o
  -2  18   2      363.96      413.01     29.20 o
  -1  18   2       36.01       61.38     21.68 o
   0  18   2        6.24        6.15     30.75 o
   1  18   2       88.99      109.65     21.87 o
   2  18   2       37.56       -5.28     22.92 o
   3  18   2      223.78      219.68     26.78 o
   4  18   2       51.54       45.54     24.29 o
   5  18   2        0.09        6.90     35.41 o
   6  18   2      137.39      160.72     26.84 o
   7  18   2        9.29       32.62     34.85 o
   8  18   2        0.62       30.32     25.16 o
  -8  19   2      129.21      162.77     29.26 o
  -7  19   2       12.00       10.06     35.78 o
  -6  19   2       38.99       26.71     37.09 o
  -5  19   2      148.13      189.48     28.52 o
  -4  19   2       31.01       33.24     22.80 o
  -3  19   2       17.94      -20.25     33.30 o
  -2  19   2       29.17       22.18     32.93 o
  -1  19   2        6.68        2.24     30.19 o
   0  19   2        5.59        4.41     32.62 o
   1  19   2        0.35       22.30     33.92 o
   2  19   2        5.03      -32.86     32.86 o
   3  19   2        0.06        6.96     23.55 o
   4  19   2        3.52      -14.29     34.48 o
   5  19   2        2.21        9.82     23.42 o
   6  19   2       89.23       98.35     27.09 o
  -6  20   2        3.31      -18.14     36.41 o
  -5  20   2       29.43      -25.22     38.70 o
  -4  20   2        0.24      -14.79     34.60 o
  -3  20   2       41.24       -7.27     35.72 o
  -2  20   2        0.39      -31.06     34.54 o
  -1  20   2      294.50      240.99     32.62 o
   0  20   2       81.85       61.82     25.47 o
   1  20   2      111.79       74.24     29.07 o
   2  20   2       74.77      100.83     27.09 o
   3  20   2        0.00       27.27     32.62 o
   4  20   2       98.92       76.29     28.70 o
   5  20   2       85.63       78.71     28.21 o
  -4  21   2        8.24       13.17     26.34 o
  -3  21   2       40.19       41.44     27.52 o
  -2  21   2      121.05      134.44     28.33 o
  -1  21   2        2.31       28.02     36.84 o
   0  21   2      135.03      144.13     28.45 o
   1  21   2      134.58      120.71     29.82 o
   2  21   2        3.43       27.34     23.55 o
 -16   1   3       17.08       10.98     27.46 o
 -15   1   3      153.33      148.50     18.58 o
 -14   1   3      147.41      154.79     17.52 o
 -13   1   3      510.51      496.45     21.62 o
 -12   1   3      236.17      228.11     16.56 o
 -11   1   3        4.37       13.94     11.97 o
 -10   1   3     1580.23     1527.83     24.91 o
  -9   1   3       24.77       50.04      8.88 o
  -8   1   3      434.65      415.32     12.64 o
  -7   1   3      219.14      228.25     10.01 o
  -6   1   3      550.01      648.99     12.65 o
  -5   1   3        6.09        0.42      7.25 o
  -4   1   3     1536.19     1731.18     28.30 o
  -3   1   3     9609.61     9420.83     99.34 o
  -2   1   3        1.41        0.54      6.68 o
  -1   1   3      671.31      846.49     39.36 o
   0   1   3      893.02     1013.78     16.53 o
   1   1   3       51.18       36.55      6.77 o
   2   1   3     2318.68     2257.81     95.83 o
   3   1   3       60.19       37.51      5.67 o
   4   1   3      229.50      212.52     14.44 o
   5   1   3     3913.12     3983.93     30.49 o
   6   1   3      214.30      206.80     10.76 o
   7   1   3      909.44      882.75     18.49 o
   8   1   3        7.88       22.96      9.09 o
   9   1   3      255.29      241.95     14.64 o
  10   1   3        0.75      -16.70     16.70 o
  11   1   3      245.17      290.06     37.03 o
  12   1   3      130.57      117.25     17.66 o
  13   1   3        2.66        2.35     21.91 o
  14   1   3       72.09       42.23     19.68 o
 -16   2   3        6.81      -16.50     25.54 o
 -15   2   3       17.12        5.67     24.00 o
 -14   2   3        0.01      -16.20     21.15 o
 -13   2   3        3.78       -2.11     19.56 o
 -12   2   3        0.10       -3.82     24.66 o
 -11   2   3       51.35       58.18     11.49 o
 -10   2   3     1247.92     1193.31     22.73 o
  -9   2   3      427.71      396.07     14.29 o
  -8   2   3     2435.77     2282.77     25.87 o
  -7   2   3     1595.52     1599.34     27.58 o
  -6   2   3     5089.50     4923.76     77.53 o
  -5   2   3      417.74      421.56     10.75 o
  -4   2   3      119.60      123.69      6.46 o
  -3   2   3     1314.65     1388.50     13.44 o
  -2   2   3     1867.44     2005.78     14.89 o
  -1   2   3      315.70      292.32     16.21 o
   0   2   3       18.16       25.64      4.92 o
   1   2   3      816.52      950.77     11.31 o
   2   2   3     3410.97     3851.09     59.21 o
   3   2   3      167.37      161.48      7.58 o
   4   2   3      356.03      348.54     10.54 o
   5   2   3      765.88      801.63     15.11 o
   6   2   3     1937.26     1746.69     22.97 o
   7   2   3        7.41       19.07     13.39 o
   8   2   3      197.44      216.00     18.73 o
   9   2   3      924.29      854.99     21.44 o
  10   2   3        3.71       -5.29     18.76 o
  11   2   3      284.39      276.15     18.54 o
  12   2   3      179.54      214.75     17.09 o
  13   2   3       43.30       26.83     17.17 o
  14   2   3        9.58       15.94     19.66 o
 -16   3   3      229.06      221.29     25.97 o
 -15   3   3        3.17       10.32     23.14 o
 -14   3   3      422.34      423.32     21.83 o
 -13   3   3      366.47      384.25     20.00 o
 -12   3   3        0.94       18.35     16.89 o
 -11   3   3       20.29       30.59     12.76 o
 -10   3   3      267.21      234.23     14.12 o
  -9   3   3      569.74      521.58     15.77 o
  -8   3   3     1409.08     1344.15     21.00 o
  -7   3   3      897.39      810.42     15.88 o
  -6   3   3      199.93      198.28      9.07 o
  -5   3   3     2357.54     2498.00    113.13 o
  -4   3   3      604.32      535.72     10.30 o
  -3   3   3      806.37      813.08     28.45 o
  -2   3   3     6456.68     6207.87    200.95 o
  -1   3   3    29795.40    32364.74    194.27 o
   0   3   3     7387.74     7089.33    213.25 o
   1   3   3     4792.07     4525.97     33.30 o
   2   3   3     2372.91     2383.59     30.81 o
   3   3   3     1527.44     1554.37     51.32 o
   4   3   3      906.87      840.73     53.27 o
   5   3   3       15.74        3.27     10.49 o
   6   3   3       11.65       17.79     16.09 o
   7   3   3      496.25      486.23     28.05 o
   8   3   3       45.06       23.26     12.98 o
   9   3   3        3.93       -4.92     32.49 o
  10   3   3        0.30      -17.99     17.99 o
  11   3   3       25.86       25.09     19.59 o
  12   3   3       38.59       28.96     19.72 o
  13   3   3      487.70      509.42     24.09 o
  14   3   3       71.40       72.17     46.41 o
 -16   4   3        0.17      -35.60     35.60 o
 -15   4   3       10.17       25.47     31.99 o
 -14   4   3        2.75       14.66     31.31 o
 -13   4   3      291.81      246.58     26.90 o
 -12   4   3       27.23       -6.83     28.45 o
 -11   4   3      117.10       81.94     18.58 o
 -10   4   3     1083.96     1077.39     31.93 o
  -9   4   3     3039.41     2865.24     45.23 o
  -8   4   3       43.02       42.93     13.36 o
  -7   4   3     2264.19     2136.38     34.85 o
  -6   4   3      317.07      286.40     14.97 o
  -5   4   3      937.14      916.67     20.07 o
  -4   4   3      177.16      204.89     11.00 o
  -3   4   3      377.10      471.78     13.98 o
  -2   4   3     2042.36     2479.07     26.40 o
  -1   4   3      819.92      907.97     16.77 o
   0   4   3       44.49       49.45      7.83 o
   1   4   3     1007.94     1126.22     19.38 o
   2   4   3     3105.93     3388.16     33.98 o
   3   4   3      350.09      344.30     13.92 o
   4   4   3     1994.72     2176.76     32.18 o
   5   4   3     1152.53     1171.57     26.22 o
   6   4   3     2017.39     1998.71     35.91 o
   7   4   3      372.24      392.76     20.63 o
   8   4   3     1082.95     1047.07     31.00 o
   9   4   3      470.61      504.21     25.72 o
  10   4   3       32.81       29.07     18.58 o
  11   4   3       14.13       22.80     26.71 o
  12   4   3      146.78      159.85     23.92 o
  13   4   3        4.17       25.47     31.56 o
  14   4   3        5.87      -36.03     36.03 o
 -16   5   3        4.52       25.78     34.98 o
 -15   5   3       16.06        9.38     31.37 o
 -14   5   3       10.80      -23.55     31.06 o
 -13   5   3      305.10      278.82     28.08 o
 -12   5   3      346.08      339.14     26.71 o
 -11   5   3      227.16      248.50     22.12 o
 -10   5   3      819.88      781.92     28.45 o
  -9   5   3        0.57      -12.61     21.25 o
  -8   5   3     1268.98     1185.73     30.50 o
  -7   5   3      290.16      291.18     17.15 o
  -6   5   3     8738.74     8586.35     77.97 o
  -5   5   3     2065.75     2113.71     30.63 o
  -4   5   3      320.43      299.69     13.42 o
  -3   5   3     1098.50     1054.21     20.19 o
  -2   5   3     1280.02     1355.71     21.43 o
  -1   5   3      374.88      381.45     12.92 o
   0   5   3     1550.25     1710.94     23.86 o
   1   5   3        0.27       11.00      7.58 o
   2   5   3     9218.13    10031.27     85.67 o
   3   5   3      753.71      742.65     19.32 o
   4   5   3     1208.98     1235.06     26.09 o
   5   5   3      582.77      623.74     21.50 o
   6   5   3      733.88      733.08     24.42 o
   7   5   3      228.08      270.81     18.08 o
   8   5   3      448.98      411.96     23.24 o
   9   5   3      259.22      261.67     22.43 o
  10   5   3        4.93       -1.74     25.35 o
  11   5   3      248.69      196.94     25.66 o
  12   5   3      105.80      119.96     22.49 o
  13   5   3        5.53       18.89     29.07 o
  14   5   3        5.30        0.00     34.11 o
 -16   6   3        8.02       -2.61     36.28 o
 -15   6   3        0.76        0.00     32.74 o
 -14   6   3       12.34       21.87     32.43 o
 -13   6   3        5.55        5.96     29.76 o
 -12   6   3      105.97       82.69     21.93 o
 -11   6   3       12.72      -22.74     24.42 o
 -10   6   3       43.00       48.27     16.40 o
  -9   6   3       22.88      -22.49     22.49 o
  -8   6   3        9.16        3.54     19.01 o
  -7   6   3       13.05       30.57     11.93 o
  -6   6   3      337.70      329.02     17.21 o
  -5   6   3       30.12       23.30     11.12 o
  -4   6   3        1.49       13.79      8.70 o
  -3   6   3        0.59       -5.65     11.56 o
  -2   6   3     1662.17     1817.55     26.22 o
  -1   6   3        4.39        9.82     10.93 o
   0   6   3      216.63      223.09     11.62 o
   1   6   3      187.22      201.60     12.24 o
   2   6   3     1023.72     1067.20     22.55 o
   3   6   3     1893.62     2075.62     31.81 o
   4   6   3     1569.48     1647.08     30.81 o
   5   6   3       10.93        7.39     16.77 o
   6   6   3      123.38       83.19     14.04 o
   7   6   3        7.49      -20.32     20.32 o
   8   6   3      110.73       84.99     17.89 o
   9   6   3       88.58       85.42     19.94 o
  10   6   3       49.83       52.25     19.82 o
  11   6   3        0.50       -1.99     28.33 o
  12   6   3       13.34      -13.17     32.62 o
  13   6   3        0.05      -33.24     33.24 o
  14   6   3       18.71       26.28     33.30 o
 -15   7   3       24.07        9.82     26.47 o
 -14   7   3       59.80       34.73     25.22 o
 -13   7   3      111.46      113.32     23.67 o
 -12   7   3      471.62      462.90     29.76 o
 -11   7   3        0.06       15.16     23.48 o
 -10   7   3       36.21       -7.64     25.04 o
  -9   7   3        0.00        5.53     23.48 o
  -8   7   3      255.40      204.95     19.13 o
  -7   7   3       88.68       70.64     15.35 o
  -6   7   3     1562.90     1463.68     33.36 o
  -5   7   3      405.25      416.68     18.39 o
  -4   7   3     2910.84     2814.24     36.41 o
  -3   7   3     1573.38     1618.32     27.65 o
  -2   7   3      553.32      607.78     18.02 o
  -1   7   3       29.36       68.90     10.25 o
   0   7   3       14.29       -3.79     12.18 o
   1   7   3       65.94       86.35     10.87 o
   2   7   3      571.39      590.88     18.82 o
   3   7   3     1826.31     1798.36     31.31 o
   4   7   3      318.59      298.95     16.96 o
   5   7   3      100.69      114.62     13.48 o
   6   7   3        6.24       13.67     17.46 o
   7   7   3      112.83       61.38     17.02 o
   8   7   3      246.67      210.54     21.56 o
   9   7   3      173.98      189.67     22.30 o
  10   7   3        0.97      -29.82     29.82 o
  11   7   3      464.55      498.25     32.18 o
  12   7   3       72.03       68.52     25.22 o
  13   7   3        0.70       -4.91     31.13 o
 -15   8   3       22.27       41.56     25.35 o
 -14   8   3       90.88      100.33     27.02 o
 -13   8   3       78.19       53.74     22.55 o
 -12   8   3        1.60       -1.93     26.96 o
 -11   8   3       18.54       36.78     18.08 o
 -10   8   3       40.65       15.90     25.16 o
  -9   8   3      722.79      607.65     31.31 o
  -8   8   3      583.62      501.85     27.52 o
  -7   8   3      101.84       71.88     15.72 o
  -6   8   3     2303.86     2136.57     38.46 o
  -5   8   3      620.05      638.59     21.62 o
  -4   8   3       46.07       41.13     11.93 o
  -3   8   3        2.90      -14.60     14.60 o
  -2   8   3        1.78        0.00     14.10 o
  -1   8   3      685.56      737.87     20.19 o
   0   8   3     1006.61      964.32     23.24 o
   1   8   3      404.91      400.15     17.27 o
   2   8   3      147.89      152.21     14.48 o
   3   8   3        9.57       14.10     16.96 o
   4   8   3      343.89      293.36     17.21 o
   5   8   3      893.12      882.19     26.53 o
   6   8   3      487.98      479.18     22.43 o
   7   8   3       38.79       15.97     22.99 o
   8   8   3      341.13      321.38     23.86 o
   9   8   3      647.90      591.81     31.00 o
  10   8   3      122.76       98.22     22.61 o
  11   8   3        1.20      -14.79     31.37 o
  12   8   3       75.40       79.77     23.61 o
  13   8   3       20.88        0.00     38.08 o
 -15   9   3        0.62      -35.91     35.91 o
 -14   9   3      363.18      356.35     33.49 o
 -13   9   3       66.81       90.08     23.92 o
 -12   9   3        1.23       17.89     27.34 o
 -11   9   3       17.70       46.35     17.89 o
 -10   9   3       17.94       34.85     17.15 o
  -9   9   3      293.33      303.67     23.17 o
  -8   9   3      545.73      523.29     26.15 o
  -7   9   3      190.36      196.44     18.08 o
  -6   9   3      401.89      353.31     20.87 o
  -5   9   3       14.27       27.27     12.30 o
  -4   9   3     1413.64     1420.01     29.88 o
  -3   9   3       72.08       47.71     12.05 o
  -2   9   3     3208.08     3240.73     41.13 o
  -1   9   3      445.47      476.63     18.45 o
   0   9   3      737.48      693.45     21.93 o
   1   9   3    10345.69    10218.33     89.71 o
   2   9   3     1440.28     1397.15     30.44 o
   3   9   3      476.54      461.28     20.00 o
   4   9   3       38.03       -9.44     20.32 o
   5   9   3        2.73       11.49     18.14 o
   6   9   3      318.10      320.94     21.00 o
   7   9   3       43.01       -3.04     23.48 o
   8   9   3      118.87      116.49     21.50 o
   9   9   3      256.03      297.58     25.84 o
  10   9   3        7.44        1.99     28.08 o
  11   9   3      137.44      146.80     26.71 o
  12   9   3       20.53      -18.95     33.73 o
  13   9   3      216.55      240.18     31.00 o
 -14  10   3        0.67       17.15     22.68 o
 -13  10   3       49.02       56.29     23.11 o
 -12  10   3      170.09      121.08     26.65 o
 -11  10   3        1.61        0.00     27.15 o
 -10  10   3      159.24      134.44     21.12 o
  -9  10   3      100.06       87.47     19.57 o
  -8  10   3        6.99       19.20     19.88 o
  -7  10   3       92.96       67.66     16.77 o
  -6  10   3     1701.08     1636.64     36.03 o
  -5  10   3     1012.61      972.64     28.21 o
  -4  10   3      153.96      135.37     15.90 o
  -3  10   3     3571.13     3411.33     45.35 o
  -2  10   3     1023.78      973.33     25.60 o
  -1  10   3      954.18      948.91     25.04 o
   0  10   3      192.31      191.16     16.15 o
   1  10   3     1938.13     1888.13     35.10 o
   2  10   3      101.06       91.64     14.16 o
   3  10   3       85.64       80.89     14.35 o
   4  10   3       20.20        2.55     20.50 o
   5  10   3      163.63      169.11     18.02 o
   6  10   3      238.06      211.10     20.56 o
   7  10   3       49.64       52.25     17.46 o
   8  10   3      666.95      640.21     32.18 o
   9  10   3     1218.71     1231.09     41.50 o
  10  10   3       29.86       40.44     23.05 o
  11  10   3      179.27      231.29     26.53 o
  12  10   3        9.27       14.72     22.68 o
 -14  11   3        0.48       17.77     34.73 o
 -13  11   3       85.38       90.21     26.28 o
 -12  11   3       66.85       64.80     25.41 o
 -11  11   3      208.83      229.18     27.02 o
 -10  11   3      352.20      341.19     26.90 o
  -9  11   3       14.85        3.42     25.47 o
  -8  11   3      487.84      473.46     25.91 o
  -7  11   3      172.17      155.31     18.76 o
  -6  11   3      263.87      246.02     20.25 o
  -5  11   3      839.27      761.35     27.96 o
  -4  11   3       99.34       74.99     15.72 o
  -3  11   3      159.89      174.57     15.90 o
  -2  11   3      110.85      136.37     15.16 o
  -1  11   3       99.12       96.92     14.10 o
   0  11   3      126.58      103.50     15.97 o
   1  11   3      230.62      257.57     17.89 o
   2  11   3      533.83      549.81     23.17 o
   3  11   3      538.44      507.57     23.73 o
   4  11   3      558.56      555.90     24.73 o
   5  11   3      257.86      231.17     21.43 o
   6  11   3        6.17        3.17     23.30 o
   7  11   3      431.40      436.81     27.21 o
   8  11   3       29.83        9.19     28.52 o
   9  11   3      315.52      326.41     29.01 o
  10  11   3      167.87      147.18     27.27 o
  11  11   3       51.62       28.14     33.05 o
  12  11   3       41.05      -38.52     38.52 o
 -14  12   3        1.51       21.06     34.91 o
 -13  12   3       10.00      -17.08     35.29 o
 -12  12   3       29.95       22.61     32.12 o
 -11  12   3       58.95       72.19     22.74 o
 -10  12   3        6.00       60.14     17.71 o
  -9  12   3      139.24      113.57     22.30 o
  -8  12   3       13.51        5.03     24.85 o
  -7  12   3       87.60      100.58     19.01 o
  -6  12   3        0.21      -22.43     22.43 o
  -5  12   3      131.48      114.19     17.33 o
  -4  12   3      355.12      374.68     21.81 o
  -3  12   3       22.74       20.75     14.48 o
  -2  12   3      218.66      219.68     18.14 o
  -1  12   3      105.36       77.53     16.84 o
   0  12   3        0.05        8.88     20.44 o
   1  12   3      458.38      430.72     21.56 o
   2  12   3      157.08      166.37     17.33 o
   3  12   3      179.86      178.18     19.63 o
   4  12   3        0.59       -2.98     22.24 o
   5  12   3       82.20       88.90     16.77 o
   6  12   3      221.08      249.81     22.30 o
   7  12   3        4.68        8.14     18.82 o
   8  12   3        4.60       16.53     19.63 o
   9  12   3       65.27       55.54     22.80 o
  10  12   3        9.58       45.29     22.12 o
  11  12   3        0.01       14.66     33.36 o
  12  12   3        0.40       31.68     34.17 o
 -13  13   3      116.66      145.13     27.89 o
 -12  13   3      166.78      143.20     28.14 o
 -11  13   3        2.83       28.64     29.14 o
 -10  13   3      144.16      134.32     25.22 o
  -9  13   3      111.31       88.96     21.93 o
  -8  13   3      101.17       75.23     20.38 o
  -7  13   3      127.61      145.75     20.07 o
  -6  13   3      286.87      278.88     23.30 o
  -5  13   3       16.73       -1.49     24.04 o
  -4  13   3      166.59      143.70     18.82 o
  -3  13   3      121.18       94.12     18.39 o
  -2  13   3       68.16       83.37     15.22 o
  -1  13   3      161.24      173.39     17.64 o
   0  13   3       49.31       54.92     15.72 o
   1  13   3       19.18       26.22     14.85 o
   2  13   3      427.66      432.77     23.24 o
   3  13   3      239.29      242.35     21.25 o
   4  13   3        2.40        9.57     24.42 o
   5  13   3      354.69      340.82     24.91 o
   6  13   3      111.65      120.21     21.68 o
   7  13   3       61.81       32.55     21.99 o
   8  13   3        5.86      -31.93     31.93 o
   9  13   3       24.10      -35.29     35.54 o
  10  13   3       14.52       28.45     35.78 o
  11  13   3      101.01       98.16     27.89 o
 -12  14   3        0.29        9.94     34.73 o
 -11  14   3       22.61       30.13     35.54 o
 -10  14   3       78.43       81.26     22.74 o
  -9  14   3      234.77      240.80     25.78 o
  -8  14   3       14.89       26.78     29.39 o
  -7  14   3       26.42       -1.80     28.27 o
  -6  14   3      367.92      393.75     26.96 o
  -5  14   3      525.88      498.93     27.58 o
  -4  14   3       53.69       62.50     17.71 o
  -3  14   3        0.12      -22.30     22.30 o
  -2  14   3       13.62       10.62     22.61 o
  -1  14   3      285.15      294.72     21.12 o
   0  14   3      383.45      375.24     24.04 o
   1  14   3       75.37       84.80     18.45 o
   2  14   3        0.16       13.48     15.53 o
   3  14   3       53.25       27.09     18.70 o
   4  14   3        3.18       -6.90     23.92 o
   5  14   3        3.11        9.01     26.15 o
   6  14   3       59.89       40.20     20.56 o
   7  14   3       27.60       38.64     21.62 o
   8  14   3      281.08      285.47     29.57 o
   9  14   3      136.16      142.77     27.46 o
  10  14   3       28.37       22.37     34.73 o
 -12  15   3        3.58       -7.83     34.67 o
 -11  15   3       11.52       14.66     29.32 o
 -10  15   3       39.87       68.77     23.48 o
  -9  15   3       35.58       -6.46     34.85 o
  -8  15   3      299.54      364.86     27.96 o
  -7  15   3      138.22      128.60     23.36 o
  -6  15   3       85.61       96.85     20.63 o
  -5  15   3      171.04      191.35     21.68 o
  -4  15   3       16.29       36.84     18.08 o
  -3  15   3       68.21       65.23     19.45 o
  -2  15   3     1026.84      971.71     35.10 o
  -1  15   3      660.31      664.25     29.51 o
   0  15   3      247.77      257.20     22.86 o
   1  15   3     1089.74     1081.24     35.23 o
   2  15   3      116.74      125.25     21.12 o
   3  15   3       74.05       79.77     19.45 o
   4  15   3      159.81      159.73     21.68 o
   5  15   3      146.97      146.18     23.11 o
   6  15   3       25.07       27.52     21.87 o
   7  15   3      263.70      240.92     27.89 o
   8  15   3       60.63       41.31     24.17 o
   9  15   3       38.28       31.81     36.03 o
  10  15   3       26.55       -5.22     38.15 o
 -11  16   3        0.25        5.16     31.06 o
 -10  16   3       87.00      113.88     25.97 o
  -9  16   3      317.52      305.66     31.31 o
  -8  16   3      126.72      126.05     25.16 o
  -7  16   3       38.09       57.96     21.68 o
  -6  16   3      268.75      321.00     26.59 o
  -5  16   3       37.72       -5.72     30.81 o
  -4  16   3        6.81       20.38     26.78 o
  -3  16   3       26.57       25.35     27.09 o
  -2  16   3       13.65      -28.52     28.52 o
  -1  16   3      137.63       96.98     22.43 o
   0  16   3        3.54       25.91     17.89 o
   1  16   3      123.44      154.94     22.99 o
   2  16   3      580.12      556.96     30.81 o
   3  16   3       74.50       84.06     20.75 o
   4  16   3      163.39      201.29     25.91 o
   5  16   3      389.76      314.92     29.45 o
   6  16   3       63.29       30.44     32.99 o
   7  16   3        1.64       -6.90     32.99 o
   8  16   3      154.30      125.06     28.08 o
   9  16   3       92.93       39.95     30.26 o
 -10  17   3      180.53      213.90     30.69 o
  -9  17   3        0.07       12.18     33.61 o
  -8  17   3      143.29       99.46     27.09 o
  -7  17   3        1.60       12.18     21.12 o
  -6  17   3       17.64       60.51     21.37 o
  -5  17   3      112.19      121.02     23.11 o
  -4  17   3        3.12       27.96     28.64 o
  -3  17   3      100.81       75.30     22.18 o
  -2  17   3      143.45      134.25     23.42 o
  -1  17   3       41.41       50.01     20.75 o
   0  17   3       45.70       43.49     20.94 o
   1  17   3       11.91        9.75     28.27 o
   2  17   3       11.17      -13.98     30.88 o
   3  17   3        8.35       -4.10     29.20 o
   4  17   3      110.82      111.58     24.04 o
   5  17   3      336.59      310.88     29.70 o
   6  17   3        3.60       16.21     32.18 o
   7  17   3      364.52      363.75     34.60 o
   8  17   3       98.24       47.46     29.70 o
  -9  18   3       22.89       10.31     40.26 o
  -8  18   3       35.00       73.87     24.48 o
  -7  18   3        0.10      -35.35     35.35 o
  -6  18   3       72.70       95.55     23.48 o
  -5  18   3        3.32       13.23     31.93 o
  -4  18   3       42.74       68.71     22.43 o
  -3  18   3       41.04       16.84     31.13 o
  -2  18   3        0.06       12.49     27.02 o
  -1  18   3      106.48       83.06     25.35 o
   0  18   3      200.15      176.19     25.91 o
   1  18   3      109.07      104.37     24.29 o
   2  18   3        0.05       -2.17     31.50 o
   3  18   3       91.98       91.51     24.85 o
   4  18   3      146.39      143.39     26.71 o
   5  18   3        0.47       18.89     32.37 o
   6  18   3        9.28       33.30     25.72 o
   7  18   3       13.40       -5.16     34.98 o
  -8  19   3        3.84       15.72     35.10 o
  -7  19   3       94.42       81.82     25.97 o
  -6  19   3      136.19      102.13     26.96 o
  -5  19   3       11.33       33.05     36.28 o
  -4  19   3      215.62      211.10     28.33 o
  -3  19   3       66.91       70.33     24.91 o
  -2  19   3      103.91      106.61     24.42 o
  -1  19   3        3.69        4.47     33.49 o
   0  19   3       61.50       68.46     23.98 o
   1  19   3        0.17       14.72     23.42 o
   2  19   3      272.86      222.72     30.19 o
   3  19   3      361.80      289.51     31.68 o
   4  19   3       28.04       41.38     24.91 o
   5  19   3       73.99      149.91     26.34 o
   6  19   3       41.80       47.15     25.04 o
  -6  20   3       79.22       99.96     27.71 o
  -5  20   3       20.88      -32.86     41.00 o
  -4  20   3       18.15      -36.84     36.84 o
  -3  20   3        3.22      -21.93     36.53 o
  -2  20   3      146.09      194.08     27.65 o
  -1  20   3      280.51      324.48     31.31 o
   0  20   3       96.43      112.14     25.66 o
   1  20   3       19.62       29.20     22.74 o
   2  20   3       98.20      142.27     25.72 o
   3  20   3       16.70       40.44     26.34 o
   4  20   3        9.88       19.51     26.53 o
  -3  21   3        2.96       31.31     34.98 o
  -2  21   3      260.73      324.30     31.44 o
  -1  21   3      128.38      132.70     29.94 o
   0  21   3       87.14       90.46     27.34 o
   1  21   3      250.50      251.67     32.74 o
 -16   0   4      237.78      252.36     30.81 o
 -15   0   4        0.34       24.35     33.36 o
 -14   0   4      580.60      617.84     33.86 o
 -13   0   4     1474.10     1542.09     44.23 o
 -12   0   4      111.23      119.03     19.38 o
 -11   0   4      891.63      956.86     31.50 o
 -10   0   4       12.74       18.02     20.25 o
  -9   0   4     1504.68     1353.16     31.50 o
  -8   0   4        0.47        7.95     10.93 o
  -7   0   4      977.71      965.93     23.05 o
  -6   0   4      392.73      472.09     15.90 o
  -5   0   4     4764.98     5108.23     51.32 o
  -4   0   4     2549.78     2573.81     27.96 o
  -3   0   4      755.97      906.04     16.46 o
  -2   0   4     1511.35     1387.02     18.70 o
  -1   0   4      440.69      447.43     12.05 o
   0   0   4     6026.50     6279.74     55.54 o
   1   0   4    12705.56    12695.84     83.43 o
   2   0   4      853.04     1088.20     20.13 o
   3   0   4     1778.14     1789.78     27.09 o
   4   0   4    11556.39    11431.33    100.27 o
   5   0   4       15.26       11.43     11.43 o
   6   0   4     1442.41     1469.46     31.93 o
   7   0   4        2.53        7.46     18.20 o
   8   0   4      956.15      875.17     30.63 o
   9   0   4      211.77      187.00     20.69 o
  10   0   4       48.61       44.54     19.45 o
  11   0   4     1117.04     1176.91     40.32 o
  12   0   4       27.40       54.79     20.81 o
  13   0   4        1.74        0.00     30.69 o
  14   0   4       37.97       44.23     24.79 o
 -16   1   4        2.71      -23.71     23.71 o
 -15   1   4        0.21       12.80     15.59 o
 -14   1   4       17.16       35.42     16.99 o
 -13   1   4       37.03       55.61     22.18 o
 -12   1   4        3.52      -15.65     22.74 o
 -11   1   4      170.82      174.62     14.23 o
 -10   1   4      536.38      542.27     19.01 o
  -9   1   4      738.86      631.03     33.08 o
  -8   1   4      202.29      208.38     13.26 o
  -7   1   4      566.22      588.22     30.53 o
  -6   1   4     1392.58     1345.52     17.44 o
  -5   1   4     2416.45     2649.78     30.94 o
  -4   1   4     1807.88     1844.40     17.11 o
  -3   1   4      942.58      923.96     13.82 o
  -2   1   4     3404.13     3759.62     60.91 o
  -1   1   4      296.00      337.02      7.91 o
   0   1   4      539.66      602.51      9.97 o
   1   1   4      465.76      531.69     15.90 o
   2   1   4     1486.45     1714.03     17.39 o
   3   1   4      532.55      538.15     11.75 o
   4   1   4     1653.88     1685.80     20.49 o
   5   1   4     1942.37     1908.72     23.22 o
   6   1   4      560.48      520.97     15.70 o
   7   1   4      541.41      597.36     16.84 o
   8   1   4     1987.03     1896.73     44.48 o
   9   1   4       16.13       15.75     11.35 o
  10   1   4       83.73       66.28     14.67 o
  11   1   4      157.55      150.87     31.13 o
  12   1   4       16.64        6.16     25.29 o
  13   1   4        0.31      -24.22     24.22 o
  14   1   4        1.80      -12.63     24.96 o
 -16   2   4        3.08       35.53     18.83 o
 -15   2   4       35.00       72.76     17.86 o
 -14   2   4       21.74      -20.18     21.08 o
 -13   2   4        6.90       10.38     24.60 o
 -12   2   4       91.67       93.56     14.30 o
 -11   2   4      168.17      177.27     13.07 o
 -10   2   4       41.93       17.39     23.83 o
  -9   2   4      132.42      143.49     11.05 o
  -8   2   4      186.62      188.80     15.28 o
  -7   2   4       43.47       51.78      7.38 o
  -6   2   4      244.81      244.51      9.40 o
  -5   2   4      158.99      132.94     10.47 o
  -4   2   4     1484.32     1509.45     16.06 o
  -3   2   4      336.42      246.19      8.45 o
  -2   2   4       21.62       61.67      5.60 o
  -1   2   4     4965.70     5324.97    100.05 o
   0   2   4      444.34      577.62      9.82 o
   1   2   4     2724.04     2942.59     21.13 o
   2   2   4      242.03      260.55     10.34 o
   3   2   4       18.01       -4.59      9.30 o
   4   2   4       21.95       34.04      9.69 o
   5   2   4      225.24      242.46     11.07 o
   6   2   4     1895.35     1809.33     24.68 o
   7   2   4       36.23       37.05     20.97 o
   8   2   4        2.55      -15.46     15.46 o
   9   2   4       45.38       57.51     22.77 o
  10   2   4        0.24       -6.79     19.25 o
  11   2   4        0.06       -3.61     19.37 o
  12   2   4      206.77      213.48     22.02 o
  13   2   4       53.37       53.00     17.35 o
  14   2   4       73.07      136.10     18.55 o
 -16   3   4       19.53       39.84     18.81 o
 -15   3   4       68.72       61.09     44.54 o
 -14   3   4        6.79       15.23     20.22 o
 -13   3   4        0.35      -29.82     29.82 o
 -12   3   4      286.27      288.72     16.66 o
 -11   3   4       64.72       50.34     17.71 o
 -10   3   4        1.81        1.31     15.92 o
  -9   3   4       89.69       92.19     10.02 o
  -8   3   4        4.90      -12.23     22.71 o
  -7   3   4       30.61       24.59     16.96 o
  -6   3   4      774.28      873.24     22.68 o
  -5   3   4      357.26      348.36      9.99 o
  -4   3   4     2047.90     2369.40     74.77 o
  -3   3   4     1972.10     2202.89     18.52 o
  -2   3   4     5778.56     6655.80     42.88 o
  -1   3   4     2546.91     3005.40     63.43 o
   0   3   4      359.97      414.02     14.20 o
   1   3   4       88.52       93.05      6.13 o
   2   3   4        8.04       19.22      5.34 o
   3   3   4      116.84      118.75      7.88 o
   4   3   4        4.59       23.48      9.69 o
   5   3   4      420.88      423.79     13.53 o
   6   3   4      594.75      545.81     16.93 o
   7   3   4       62.69       52.44     10.49 o
   8   3   4        4.91       18.56     12.12 o
   9   3   4      263.61      270.97     16.25 o
  10   3   4       92.54       81.70     14.71 o
  11   3   4        4.16       -4.44     14.41 o
  12   3   4       29.31       50.35     18.23 o
  13   3   4        3.17      -15.44     23.37 o
  14   3   4        4.54      -25.81     25.81 o
 -16   4   4       21.68      -24.60     35.78 o
 -15   4   4      277.36      278.70     29.07 o
 -14   4   4       29.97       32.49     22.30 o
 -13   4   4        4.93      -27.21     27.21 o
 -12   4   4       38.30       23.24     25.78 o
 -11   4   4      129.85      170.04     17.40 o
 -10   4   4      289.61      370.70     21.06 o
  -9   4   4      283.10      235.52     18.58 o
  -8   4   4       31.08       19.45     13.23 o
  -7   4   4     1049.45     1050.24     25.78 o
  -6   4   4      133.39      123.57     13.36 o
  -5   4   4       86.08      101.76     11.06 o
  -4   4   4       65.22       63.18      9.57 o
  -3   4   4     9617.13    10067.18     80.39 o
  -2   4   4     5248.09     5541.93     50.82 o
  -1   4   4     1160.98     1338.81     21.37 o
   0   4   4      708.63      598.46     15.53 o
   1   4   4       39.22       45.91      8.70 o
   2   4   4      520.70      547.14     16.53 o
   3   4   4        8.13        3.29     10.56 o
   4   4   4      301.60      335.42     16.09 o
   5   4   4      162.84      164.76     15.28 o
   6   4   4      717.17      731.22     24.29 o
   7   4   4        0.01      -15.78     20.13 o
   8   4   4      712.91      699.60     28.33 o
   9   4   4      192.81      194.95     21.18 o
  10   4   4      128.98      123.63     22.37 o
  11   4   4       11.34       47.28     19.20 o
  12   4   4      125.70      137.48     26.71 o
  13   4   4       28.10      -26.78     38.77 o
 -16   5   4        1.22       -4.97     34.91 o
 -15   5   4       57.51       61.44     23.67 o
 -14   5   4       33.81       42.43     21.81 o
 -13   5   4        6.80       18.76     20.87 o
 -12   5   4       83.68      101.08     19.94 o
 -11   5   4      185.66      210.67     19.32 o
 -10   5   4      889.94      851.62     29.57 o
  -9   5   4      858.80      818.32     27.09 o
  -8   5   4       67.43       58.65     13.61 o
  -7   5   4     2064.17     1936.40     33.80 o
  -6   5   4     8453.53     7920.92     75.11 o
  -5   5   4      198.06      194.02     12.18 o
  -4   5   4       30.22       17.33      8.95 o
  -3   5   4      141.09      122.95     10.19 o
  -2   5   4      674.35      690.47     17.15 o
  -1   5   4      607.51      637.41     16.34 o
   0   5   4       17.55       11.87      8.20 o
   1   5   4      274.56      273.60     13.23 o
   2   5   4      465.86      504.28     17.08 o
   3   5   4      117.49      120.65     12.43 o
   4   5   4      495.12      456.31     19.20 o
   5   5   4     1283.38     1156.78     28.27 o
   6   5   4       57.98       49.02     14.60 o
   7   5   4      110.15       67.34     16.65 o
   8   5   4      235.31      236.64     21.12 o
   9   5   4      369.10      348.22     25.84 o
  10   5   4       12.00        5.47     28.39 o
  11   5   4      376.22      331.75     29.01 o
  12   5   4      164.08      180.29     26.15 o
  13   5   4       67.38       78.84     25.91 o
 -16   6   4      135.95      143.51     28.64 o
 -15   6   4        0.45       18.58     32.86 o
 -14   6   4      429.15      444.76     32.18 o
 -13   6   4      885.14      981.28     38.46 o
 -12   6   4        0.39       -8.76     25.72 o
 -11   6   4      408.23      389.09     25.29 o
 -10   6   4      314.42      347.97     21.99 o
  -9   6   4      262.67      270.00     19.88 o
  -8   6   4      708.39      675.93     23.24 o
  -7   6   4     2671.78     2539.08     39.51 o
  -6   6   4      372.79      371.82     17.21 o
  -5   6   4     1759.78     1678.08     29.14 o
  -4   6   4      771.58      822.05     20.19 o
  -3   6   4      425.31      419.47     15.47 o
  -2   6   4     3501.35     3659.21     37.52 o
  -1   6   4     3794.55     4057.69     39.33 o
   0   6   4      132.44      124.75     10.69 o
   1   6   4    12832.50    12515.31    100.89 o
   2   6   4     4170.66     4162.93     43.80 o
   3   6   4     1465.05     1350.18     27.77 o
   4   6   4     2548.94     2507.34     38.39 o
   5   6   4        0.04       15.72     17.71 o
   6   6   4      191.35      208.49     17.27 o
   7   6   4       10.00       -4.16     21.56 o
   8   6   4      488.72      476.94     25.91 o
   9   6   4        5.81        8.45     24.85 o
  10   6   4      463.61      440.35     28.76 o
  11   6   4       64.94       82.32     22.43 o
  12   6   4        5.51      -29.39     32.68 o
  13   6   4        7.39       27.21     24.17 o
 -16   7   4        0.81       18.14     37.15 o
 -15   7   4       21.51       26.15     32.86 o
 -14   7   4        0.02      -21.74     32.55 o
 -13   7   4       63.80       78.28     21.06 o
 -12   7   4       85.69       83.87     20.81 o
 -11   7   4      280.93      268.88     22.30 o
 -10   7   4      749.91      692.83     29.01 o
  -9   7   4      749.31      737.18     27.15 o
  -8   7   4     1026.81      901.57     28.70 o
  -7   7   4     3233.58     3214.08     45.72 o
  -6   7   4     1115.99     1117.39     27.46 o
  -5   7   4      111.27      100.40     13.17 o
  -4   7   4      206.13      187.12     13.54 o
  -3   7   4     1427.97     1417.03     26.53 o
  -2   7   4       48.01       49.39     10.56 o
  -1   7   4       63.54       79.33     10.19 o
   0   7   4       46.37       34.91     10.93 o
   1   7   4     1177.61     1182.44     24.97 o
   2   7   4     1786.48     1734.18     30.88 o
   3   7   4       70.91       52.93     13.17 o
   4   7   4      156.73      183.95     16.03 o
   5   7   4      346.70      343.74     18.95 o
   6   7   4        7.87       18.33     19.07 o
   7   7   4      332.32      361.20     22.86 o
   8   7   4     1207.94     1205.12     36.34 o
   9   7   4      212.86      201.54     22.12 o
  10   7   4       33.07       49.14     19.38 o
  11   7   4      254.11      291.62     27.65 o
  12   7   4       47.61       70.57     23.92 o
  13   7   4        0.01      -12.61     33.98 o
 -15   8   4      268.81      281.86     33.05 o
 -14   8   4      100.47       60.39     25.29 o
 -13   8   4       49.61       24.54     30.88 o
 -12   8   4      131.68      129.91     22.68 o
 -11   8   4      157.65      162.09     19.45 o
 -10   8   4       96.31       68.46     18.82 o
  -9   8   4      207.31      177.49     19.45 o
  -8   8   4       53.74       61.63     15.16 o
  -7   8   4      833.68      737.68     25.84 o
  -6   8   4      719.59      669.09     23.79 o
  -5   8   4     6261.83     6267.31     64.55 o
  -4   8   4        3.89        4.78     16.77 o
  -3   8   4     2799.64     2688.68     36.78 o
  -2   8   4     3086.90     3080.63     38.95 o
  -1   8   4      972.56     1017.75     23.67 o
   0   8   4     3334.77     3171.03     40.26 o
   1   8   4       39.51       16.84     17.95 o
   2   8   4       56.21       34.29     12.55 o
   3   8   4      110.52      106.24     14.23 o
   4   8   4      202.30      222.22     17.58 o
   5   8   4       89.78       90.27     15.47 o
   6   8   4       70.30       80.76     15.84 o
   7   8   4      339.87      304.91     22.92 o
   8   8   4      305.28      279.50     24.48 o
   9   8   4      117.24      113.63     22.12 o
  10   8   4      224.93      234.96     26.28 o
  11   8   4        0.13      -15.22     31.50 o
  12   8   4       99.04       80.83     25.60 o
  13   8   4        5.09        7.77     32.62 o
 -15   9   4       76.36       65.29     27.96 o
 -14   9   4        6.66       27.71     32.49 o
 -13   9   4        3.96        6.34     27.21 o
 -12   9   4        2.19      -21.37     29.76 o
 -11   9   4        4.74       22.24     18.02 o
 -10   9   4        3.49       11.43     22.68 o
  -9   9   4       57.67       77.10     17.40 o
  -8   9   4       36.28       16.53     21.31 o
  -7   9   4      218.36      231.79     18.20 o
  -6   9   4      420.95      380.02     20.75 o
  -5   9   4      102.10       90.39     14.79 o
  -4   9   4     1426.70     1387.33     30.19 o
  -3   9   4       86.26       94.12     12.11 o
  -2   9   4      208.12      210.36     14.60 o
  -1   9   4     1171.76     1116.46     26.40 o
   0   9   4      272.20      273.35     17.33 o
   1   9   4        5.19       18.51     11.62 o
   2   9   4     2027.88     1907.32     35.10 o
   3   9   4     1170.42     1155.66     29.45 o
   4   9   4      634.75      563.17     22.86 o
   5   9   4       69.67       53.06     16.03 o
   6   9   4       59.16       56.91     16.96 o
   7   9   4       24.41      -11.12     26.09 o
   8   9   4       60.07       83.25     18.76 o
   9   9   4        2.93      -17.02     28.39 o
  10   9   4       30.17       61.94     20.69 o
  11   9   4       20.89       11.24     33.42 o
  12   9   4       19.76       -4.91     33.73 o
 -15  10   4       85.13      110.02     28.02 o
 -14  10   4       11.54       16.71     34.17 o
 -13  10   4        7.86      -28.58     33.61 o
 -12  10   4       70.70       61.75     22.37 o
 -11  10   4      151.25      198.49     22.86 o
 -10  10   4       14.29       11.99     26.96 o
  -9  10   4      208.49      224.83     20.75 o
  -8  10   4      317.35      333.12     21.74 o
  -7  10   4      670.18      567.71     25.35 o
  -6  10   4       30.80       28.58     15.47 o
  -5  10   4      202.66      202.84     17.95 o
  -4  10   4        0.00        1.12     16.77 o
  -3  10   4      592.72      593.80     21.56 o
  -2  10   4       47.42       70.08     12.92 o
  -1  10   4      609.17      628.96     22.05 o
   0  10   4     2656.45     2489.32     40.01 o
   1  10   4       43.90       29.26     13.67 o
   2  10   4      223.77      242.54     16.96 o
   3  10   4      177.53      196.88     17.08 o
   4  10   4      107.16      114.44     15.97 o
   5  10   4      108.40      126.61     16.59 o
   6  10   4      871.58      870.07     31.44 o
   7  10   4      114.83       86.23     21.25 o
   8  10   4       50.20       62.68     20.19 o
   9  10   4       55.14       -7.89     33.61 o
  10  10   4       31.73       22.55     22.24 o
  11  10   4       40.03       36.10     24.42 o
  12  10   4       71.78      133.94     23.30 o
 -14  11   4       59.12      -17.33     43.24 o
 -13  11   4       48.92        0.00     36.34 o
 -12  11   4       55.54       46.53     22.18 o
 -11  11   4       10.21      -29.45     29.45 o
 -10  11   4        2.86      -23.48     26.90 o
  -9  11   4      166.35      125.74     21.43 o
  -8  11   4        9.68       13.23     16.65 o
  -7  11   4      527.98      522.29     25.10 o
  -6  11   4      942.02      964.07     30.94 o
  -5  11   4      176.87      173.89     17.46 o
  -4  11   4     1005.62      920.52     28.02 o
  -3  11   4     1047.52      975.93     29.01 o
  -2  11   4       28.82       38.64     12.86 o
  -1  11   4       57.63       30.26     15.41 o
   0  11   4        1.79      -14.41     19.32 o
   1  11   4       72.32       47.53     15.66 o
   2  11   4       29.04       33.42     14.48 o
   3  11   4      443.46      445.75     22.99 o
   4  11   4      261.06      248.44     20.63 o
   5  11   4        1.39      -24.66     24.66 o
   6  11   4        0.07        0.00     23.17 o
   7  11   4      178.46      155.38     21.12 o
   8  11   4      525.57      535.21     30.88 o
   9  11   4      305.38      332.06     27.89 o
  10  11   4        4.39        0.00     30.63 o
  11  11   4       74.79       44.98     26.65 o
 -14  12   4      266.69      200.29     35.10 o
 -13  12   4      160.73      106.73     30.38 o
 -12  12   4       87.74      106.73     22.61 o
 -11  12   4      129.98      123.88     23.42 o
 -10  12   4        1.04      -13.42     30.38 o
  -9  12   4        0.45        3.60     24.10 o
  -8  12   4       99.66      147.86     20.13 o
  -7  12   4       88.82      120.03     17.58 o
  -6  12   4       45.13       23.73     16.59 o
  -5  12   4      149.65      160.35     18.14 o
  -4  12   4        2.54        8.14     19.38 o
  -3  12   4        0.41       -1.30     20.69 o
  -2  12   4        4.13       13.67     12.67 o
  -1  12   4       89.50       62.31     15.35 o
   0  12   4      487.43      413.57     22.30 o
   1  12   4     1072.27     1077.45     31.62 o
   2  12   4      614.43      581.44     25.97 o
   3  12   4      453.18      429.17     23.55 o
   4  12   4      800.35      788.31     30.38 o
   5  12   4        0.12      -14.72     25.22 o
   6  12   4      159.41      111.14     21.87 o
   7  12   4        7.08      -28.14     29.63 o
   8  12   4      387.21      417.80     29.63 o
   9  12   4       39.84       17.40     34.23 o
  10  12   4      143.60      219.12     26.15 o
  11  12   4       37.35       17.71     24.60 o
 -13  13   4       20.31       27.52     32.93 o
 -12  13   4       14.22        2.36     34.36 o
 -11  13   4        7.04       28.21     20.81 o
 -10  13   4      331.11      314.17     28.58 o
  -9  13   4       52.77       66.41     20.50 o
  -8  13   4       12.65       10.69     25.10 o
  -7  13   4      113.27      119.41     19.69 o
  -6  13   4      132.02      149.29     21.18 o
  -5  13   4        0.02      -13.73     21.99 o
  -4  13   4       15.30        7.39     21.00 o
  -3  13   4       27.35       36.65     15.53 o
  -2  13   4      197.19      188.61     18.76 o
  -1  13   4        2.16      -21.99     21.99 o
   0  13   4      162.28      133.76     18.08 o
   1  13   4      335.14      285.72     22.49 o
   2  13   4       28.77       15.10     22.37 o
   3  13   4      342.23      319.45     22.92 o
   4  13   4      372.57      395.24     25.04 o
   5  13   4      179.53      212.53     21.93 o
   6  13   4       26.19        7.46     29.76 o
   7  13   4      299.16      303.80     26.84 o
   8  13   4      253.83      283.79     27.83 o
   9  13   4      137.59       86.67     25.41 o
  10  13   4        0.02      -31.25     31.25 o
 -13  14   4        0.03       40.51     24.23 o
 -12  14   4       14.73       -4.91     25.78 o
 -11  14   4       21.68       29.70     32.74 o
 -10  14   4       29.14        4.29     32.49 o
  -9  14   4       12.21      -12.11     30.38 o
  -8  14   4       20.04       19.01     28.95 o
  -7  14   4       36.51       61.26     18.64 o
  -6  14   4        0.12       19.76     17.33 o
  -5  14   4      247.63      248.19     23.30 o
  -4  14   4      105.82      126.18     17.83 o
  -3  14   4      642.83      595.72     27.96 o
  -2  14   4      319.05      320.76     23.17 o
  -1  14   4       41.75       33.11     17.40 o
   0  14   4      672.56      665.80     28.64 o
   1  14   4       81.33       80.02     18.20 o
   2  14   4      180.34      194.14     20.25 o
   3  14   4       26.88        5.09     27.09 o
   4  14   4      104.50      134.81     19.20 o
   5  14   4       52.65       67.28     20.56 o
   6  14   4      105.95      108.78     21.99 o
   7  14   4       24.05      -29.45     35.16 o
   8  14   4       67.34        4.47     39.33 o
   9  14   4       16.45       -7.21     34.48 o
  10  14   4       50.51       33.30     25.72 o
 -12  15   4        3.02       33.36     35.66 o
 -11  15   4        0.26       26.53     34.85 o
 -10  15   4        1.84      -33.18     33.18 o
  -9  15   4       57.93       51.32     22.86 o
  -8  15   4      156.98      135.74     25.47 o
  -7  15   4        9.44       30.81     19.38 o
  -6  15   4       39.21       60.88     18.89 o
  -5  15   4        8.89      -29.32     29.32 o
  -4  15   4      182.19      157.12     22.24 o
  -3  15   4       78.94       60.88     20.32 o
  -2  15   4       82.46       59.39     20.56 o
  -1  15   4      256.26      228.81     23.05 o
   0  15   4        4.72        6.71     24.97 o
   1  15   4       13.85        8.57     18.89 o
   2  15   4       47.85       21.99     19.88 o
   3  15   4        2.37       -1.80     26.34 o
   4  15   4      107.19       84.62     21.43 o
   5  15   4       31.29       -5.96     31.06 o
   6  15   4       26.82       39.95     21.12 o
   7  15   4        0.80       17.83     28.52 o
   8  15   4       16.44       60.26     23.24 o
   9  15   4        0.00      -36.90     36.90 o
 -11  16   4       43.08       17.77     39.88 o
 -10  16   4       36.46       16.77     25.35 o
  -9  16   4      408.60      448.55     32.99 o
  -8  16   4      223.39      222.41     27.65 o
  -7  16   4        8.72       22.68     27.15 o
  -6  16   4       34.37       52.50     19.82 o
  -5  16   4        6.04      -30.32     30.32 o
  -4  16   4        0.01       -9.32     27.46 o
  -3  16   4      239.56      299.88     26.15 o
  -2  16   4      147.73      128.48     21.81 o
  -1  16   4      123.64      161.78     22.24 o
   0  16   4       64.38       91.95     18.76 o
   1  16   4       34.16       28.70     19.94 o
   2  16   4       57.86       36.03     21.06 o
   3  16   4      295.28      367.16     25.53 o
   4  16   4       34.55       64.11     22.24 o
   5  16   4      120.95      162.77     24.10 o
   6  16   4      409.18      435.94     33.11 o
   7  16   4        0.30       31.81     22.68 o
   8  16   4       25.71       57.40     22.61 o
 -10  17   4       70.71       32.99     26.22 o
  -9  17   4       97.86      124.13     25.29 o
  -8  17   4        3.72      -20.69     34.48 o
  -7  17   4      256.72      220.36     27.83 o
  -6  17   4      411.25      447.80     31.25 o
  -5  17   4       88.33       62.75     24.04 o
  -4  17   4        3.23       10.06     29.45 o
  -3  17   4      155.98      194.27     24.60 o
  -2  17   4      262.27      237.44     26.03 o
  -1  17   4      137.12       85.86     24.10 o
   0  17   4       41.52       11.80     29.26 o
   1  17   4        2.57       14.97     19.63 o
   2  17   4        2.49      -22.43     31.25 o
   3  17   4        3.76        8.39     31.19 o
   4  17   4       43.64       13.05     31.99 o
   5  17   4        7.87        9.07     33.18 o
   6  17   4        6.22       28.52     33.92 o
   7  17   4        4.10      -36.34     36.34 o
  -9  18   4       43.74       30.69     35.97 o
  -8  18   4        1.39      -35.41     35.41 o
  -7  18   4      254.27      241.11     29.14 o
  -6  18   4       68.17       65.85     24.35 o
  -5  18   4       65.82       28.70     35.54 o
  -4  18   4      259.23      306.34     26.09 o
  -3  18   4       42.81       87.04     22.49 o
  -2  18   4       72.21       82.13     24.48 o
  -1  18   4      307.44      277.58     28.70 o
   0  18   4       33.57        4.22     35.29 o
   1  18   4     1043.29      994.39     41.19 o
   2  18   4      224.05      238.75     27.15 o
   3  18   4      105.73      112.51     24.29 o
   4  18   4      413.33      391.95     34.11 o
   5  18   4        1.20       19.32     33.67 o
   6  18   4       47.40        5.03     26.34 o
  -8  19   4       28.80       20.81     37.34 o
  -7  19   4      169.34      188.05     29.32 o
  -6  19   4       82.78      115.37     27.40 o
  -5  19   4        8.78       -9.44     34.42 o
  -4  19   4      155.28      134.25     26.96 o
  -3  19   4       44.99       67.28     22.99 o
  -2  19   4       15.41       -6.77     25.29 o
  -1  19   4       45.34       48.58     23.67 o
   0  19   4        4.06       -4.54     31.87 o
   1  19   4       12.82       25.35     33.30 o
   2  19   4       57.44       69.27     24.17 o
   3  19   4       10.32        2.42     35.47 o
   4  19   4      110.39      119.16     26.34 o
   5  19   4      172.76      138.85     30.38 o
  -6  20   4        1.60        3.91     26.28 o
  -5  20   4      156.53      132.70     29.14 o
  -4  20   4       51.93       54.55     26.15 o
  -3  20   4      225.91      225.02     31.25 o
  -2  20   4      401.62      441.96     33.86 o
  -1  20   4       16.61      -33.98     36.96 o
   0  20   4      186.66      199.98     29.94 o
   1  20   4        0.36       12.36     32.99 o
   2  20   4       62.62       65.29     26.78 o
   3  20   4       28.58        2.55     36.28 o
  -3  21   4       37.34      -18.33     37.28 o
  -2  21   4       37.66       94.87     26.65 o
  -1  21   4      158.24      115.55     29.45 o
   0  21   4       56.02       13.05     39.33 o
 -17   1   5       81.55      113.12     19.45 o
 -16   1   5        2.26        9.67     19.36 o
 -15   1   5      517.57      540.03     42.25 o
 -14   1   5       13.98      -16.54     21.13 o
 -13   1   5      185.64      189.81     16.49 o
 -12   1   5      254.91      253.57     14.80 o
 -11   1   5      134.95      134.53     13.06 o
 -10   1   5      640.41      584.69     17.43 o
  -9   1   5       59.86       33.06     25.10 o
  -8   1   5      244.88      236.80     19.69 o
  -7   1   5       97.69      102.70      8.72 o
  -6   1   5        0.21        3.95      8.84 o
  -5   1   5     1100.17     1188.52     15.99 o
  -4   1   5      234.25      260.73      8.37 o
  -3   1   5        0.05       -2.61      7.37 o
  -2   1   5     1000.10      921.76     12.50 o
  -1   1   5      359.54      406.25      9.22 o
   0   1   5        2.07       22.86      5.56 o
   1   1   5     1152.54     1102.32     14.76 o
   2   1   5      211.54      219.80      9.09 o
   3   1   5     1637.54     1742.91     20.49 o
   4   1   5        0.89       18.15      8.70 o
   5   1   5      739.79      775.28     17.26 o
   6   1   5       73.76       83.06      9.69 o
   7   1   5      292.09      277.20     14.30 o
   8   1   5        2.57        1.78     15.84 o
   9   1   5      352.01      349.41     18.08 o
  10   1   5       21.25       45.55     18.67 o
  11   1   5       35.24       22.94     17.68 o
  12   1   5        3.70      -23.08     23.08 o
  13   1   5       65.83       93.44     46.16 o
 -16   2   5        0.06      -14.07     29.11 o
 -15   2   5        1.81       -3.52     27.58 o
 -14   2   5        6.89       12.11     33.02 o
 -13   2   5        0.48        3.32     50.66 o
 -12   2   5      237.57      238.16     15.91 o
 -11   2   5      302.00      314.84     16.05 o
 -10   2   5      186.08      129.74     12.88 o
  -9   2   5      178.13      178.12     11.47 o
  -8   2   5      999.00     1035.66     18.80 o
  -7   2   5      908.88      859.57     16.71 o
  -6   2   5      647.62      612.56     15.19 o
  -5   2   5     1225.81     1341.43     17.02 o
  -4   2   5     1767.01     1747.31     18.01 o
  -3   2   5      688.12      800.79     12.45 o
  -2   2   5     1700.04     1929.18     26.78 o
  -1   2   5       44.87       64.86      6.21 o
   0   2   5      637.45      664.47     11.66 o
   1   2   5       33.83       17.37      8.14 o
   2   2   5     2050.33     2135.08     34.91 o
   3   2   5      569.89      565.32     13.28 o
   4   2   5      421.73      358.11    233.19 o
   5   2   5      802.42      730.19     17.13 o
   6   2   5        0.64       -5.49     12.71 o
   7   2   5      445.81      464.66     16.82 o
   8   2   5      517.46      506.25     30.88 o
   9   2   5       79.16       67.76     13.65 o
  10   2   5      432.09      435.40     20.56 o
  11   2   5      135.71      162.41     16.97 o
  12   2   5        1.53      -18.26     22.97 o
  13   2   5        4.36        7.33     16.88 o
 -16   3   5        0.06       20.62     19.96 o
 -15   3   5       88.34       94.87     20.97 o
 -14   3   5      330.16      360.29     20.18 o
 -13   3   5      648.42      689.13     24.45 o
 -12   3   5       14.89        5.89     17.90 o
 -11   3   5     1132.78     1117.55     24.02 o
 -10   3   5      958.54     1005.89     21.90 o
  -9   3   5      327.83      358.03     13.76 o
  -8   3   5      498.57      488.85     14.25 o
  -7   3   5      112.61       90.27      9.25 o
  -6   3   5      330.41      328.10     10.78 o
  -5   3   5     1519.39     1505.49     18.29 o
  -4   3   5     5908.75     5782.58     39.87 o
  -3   3   5     3245.64     3274.86     48.55 o
  -2   3   5      302.74      285.15     17.52 o
  -1   3   5     2159.78     1998.04     54.24 o
   0   3   5      722.12      666.98     12.10 o
   1   3   5     1026.15     1064.17     30.60 o
   2   3   5        3.81        3.28      9.63 o
   3   3   5      963.33      980.17     16.61 o
   4   3   5     2419.20     2424.08     26.34 o
   5   3   5      255.55      259.66     29.17 o
   6   3   5      784.15      722.39     18.03 o
   7   3   5      221.27      211.79     20.38 o
   8   3   5      269.27      270.02     15.85 o
   9   3   5       49.48       71.31     13.22 o
  10   3   5      206.78      198.04     17.33 o
  11   3   5      583.26      593.09     23.93 o
  12   3   5       67.08       85.61     46.16 o
  13   3   5      127.32      158.36     19.69 o
 -16   4   5       16.71      -22.05     36.78 o
 -15   4   5       31.82       11.18     23.67 o
 -14   4   5        1.17       22.37     30.26 o
 -13   4   5        0.98       16.59     25.35 o
 -12   4   5       16.95        6.65     25.41 o
 -11   4   5      520.43      522.66     26.22 o
 -10   4   5     1440.57     1365.28     34.48 o
  -9   4   5        8.01      -15.84     20.44 o
  -8   4   5     1378.98     1317.56     30.13 o
  -7   4   5     4398.34     4171.69     47.77 o
  -6   4   5      989.42      928.91     23.30 o
  -5   4   5      152.23      118.78     12.11 o
  -4   4   5      651.23      613.62     17.71 o
  -3   4   5     1944.76     2024.00     28.14 o
  -2   4   5      605.40      713.58     17.52 o
  -1   4   5       73.86       83.25      9.26 o
   0   4   5       11.75       19.26      8.20 o
   1   4   5       23.96       27.15     10.00 o
   2   4   5       97.14      115.62     12.05 o
   3   4   5      254.14      246.58     15.53 o
   4   4   5     1234.97     1160.82     27.96 o
   5   4   5      318.02      320.57     19.13 o
   6   4   5      137.57      122.88     16.59 o
   7   4   5     1357.32     1309.43     35.35 o
   8   4   5     1171.50     1197.72     36.84 o
   9   4   5        0.13       11.24     16.46 o
  10   4   5      469.85      444.88     30.13 o
  11   4   5      330.84      348.77     28.39 o
  12   4   5       24.15       18.51     33.73 o
  13   4   5       14.77       27.89     37.15 o
 -16   5   5        1.49       21.18     24.54 o
 -15   5   5      131.20      149.04     27.15 o
 -14   5   5      435.88      430.28     31.93 o
 -13   5   5       15.41      -28.70     28.70 o
 -12   5   5      584.38      556.46     29.51 o
 -11   5   5       76.83       85.86     17.21 o
 -10   5   5       23.79       -4.22     22.05 o
  -9   5   5        4.31       -6.34     18.82 o
  -8   5   5      913.55      946.74     26.96 o
  -7   5   5      270.67      283.60     17.27 o
  -6   5   5      211.88      232.85     14.66 o
  -5   5   5      335.98      394.93     16.28 o
  -4   5   5      370.94      395.93     15.84 o
  -3   5   5       66.78       64.61      9.38 o
  -2   5   5      635.48      687.36     17.95 o
  -1   5   5      151.01      152.58     11.31 o
   0   5   5     7905.41     7782.94     68.59 o
   1   5   5     2538.54     2659.67     34.67 o
   2   5   5       74.73      107.17     11.93 o
   3   5   5     2595.87     2591.33     37.71 o
   4   5   5       27.31       36.28     13.73 o
   5   5   5      305.80      347.41     18.76 o
   6   5   5        0.50      -10.50     19.69 o
   7   5   5       65.71       60.95     17.40 o
   8   5   5       96.74       59.39     19.38 o
   9   5   5       11.20       14.16     26.53 o
  10   5   5        0.11       10.75     19.38 o
  11   5   5       50.86       25.78     30.19 o
  12   5   5        2.34        4.72     32.80 o
  13   5   5        6.36      -38.58     38.58 o
 -16   6   5       14.20       15.22     38.27 o
 -15   6   5        0.26       18.58     31.87 o
 -14   6   5       13.48      -32.49     32.49 o
 -13   6   5       60.19       67.66     20.44 o
 -12   6   5        8.58        5.28     27.40 o
 -11   6   5       89.59       92.63     19.07 o
 -10   6   5       44.00      -10.13     24.79 o
  -9   6   5        3.82       19.07     13.92 o
  -8   6   5       34.12       16.71     20.50 o
  -7   6   5      556.67      497.44     21.68 o
  -6   6   5      506.91      478.99     19.57 o
  -5   6   5      241.29      278.88     15.59 o
  -4   6   5        0.26        5.96     12.74 o
  -3   6   5     1641.82     1680.07     28.08 o
  -2   6   5        1.37      -13.54     13.54 o
  -1   6   5      711.11      739.30     20.00 o
   0   6   5       46.32       26.47     11.12 o
   1   6   5      300.77      270.68     15.47 o
   2   6   5     1520.16     1525.62     29.63 o
   3   6   5      128.06      117.29     14.23 o
   4   6   5       43.36       69.08     13.85 o
   5   6   5        0.63      -19.94     19.94 o
   6   6   5       20.31       -4.10     21.25 o
   7   6   5      237.38      237.32     20.56 o
   8   6   5       58.81       19.88     26.90 o
   9   6   5        9.74       32.80     18.64 o
  10   6   5        8.85      -16.03     29.26 o
  11   6   5        1.76      -30.63     30.63 o
  12   6   5       26.18       26.40     31.56 o
  13   6   5       19.17        2.61     35.23 o
 -16   7   5       12.37       10.38     35.72 o
 -15   7   5      217.42      262.73     29.94 o
 -14   7   5      337.85      327.59     30.75 o
 -13   7   5        1.98       -5.96     30.26 o
 -12   7   5       87.67      108.97     20.63 o
 -11   7   5       56.52       18.20     25.91 o
 -10   7   5       88.52       75.42     17.71 o
  -9   7   5      227.16      225.64     19.20 o
  -8   7   5      438.90      437.86     21.74 o
  -7   7   5       22.81        4.60     19.45 o
  -6   7   5     2327.50     2376.68     38.58 o
  -5   7   5       86.73      116.86     13.61 o
  -4   7   5       73.19       60.88     12.11 o
  -3   7   5        0.67        1.80     15.16 o
  -2   7   5     4902.34     4948.26     48.33 o
  -1   7   5        0.03       17.15     10.00 o
   0   7   5     3164.47     3203.33     39.95 o
   1   7   5     6570.81     6501.22     63.00 o
   2   7   5     1151.63     1161.75     27.65 o
   3   7   5     1949.54     1841.60     34.85 o
   4   7   5      196.98      155.63     16.77 o
   5   7   5       31.41       27.27     14.85 o
   6   7   5      833.62      769.86     29.82 o
   7   7   5      198.34      233.41     21.00 o
   8   7   5      365.66      353.68     26.71 o
   9   7   5      939.36      809.38     36.96 o
  10   7   5        0.07       12.36     29.82 o
  11   7   5       68.04       20.25     37.59 o
  12   7   5       28.24       58.90     23.86 o
 -15   8   5       26.83       -4.91     38.58 o
 -14   8   5       79.68       36.96     24.91 o
 -13   8   5       31.31       12.30     33.36 o
 -12   8   5       55.69       50.82     21.00 o
 -11   8   5      409.17      419.41     26.28 o
 -10   8   5      198.78      227.88     19.45 o
  -9   8   5       50.10       44.11     16.46 o
  -8   8   5      995.69      935.80     29.63 o
  -7   8   5     1461.94     1420.69     32.86 o
  -6   8   5      891.01      805.77     25.72 o
  -5   8   5      339.61      318.58     18.02 o
  -4   8   5     1267.53     1227.48     28.39 o
  -3   8   5      987.90      894.18     24.42 o
  -2   8   5        5.46       -9.57     16.84 o
  -1   8   5      137.68      166.00     13.42 o
   0   8   5      276.09      244.53     16.40 o
   1   8   5       15.29       19.57     12.49 o
   2   8   5        2.42        9.82     18.58 o
   3   8   5     1657.70     1623.91     33.86 o
   4   8   5      292.65      255.40     20.50 o
   5   8   5        1.72       -8.20     21.50 o
   6   8   5      547.26      547.70     26.71 o
   7   8   5      294.79      280.19     22.86 o
   8   8   5      196.14      212.59     23.17 o
   9   8   5       74.02       27.21     32.43 o
  10   8   5        5.17        6.34     30.94 o
  11   8   5      362.92      423.26     31.68 o
  12   8   5       16.30       41.56     22.99 o
 -15   9   5       45.37       22.61     35.10 o
 -14   9   5       77.10       25.47     37.09 o
 -13   9   5       50.86       62.75     21.62 o
 -12   9   5        1.17       21.50     26.15 o
 -11   9   5      232.45      242.66     24.79 o
 -10   9   5       80.13       80.20     19.45 o
  -9   9   5        1.43       -6.09     22.80 o
  -8   9   5       22.97       50.01     14.60 o
  -7   9   5      264.67      254.96     19.26 o
  -6   9   5      395.95      409.28     21.12 o
  -5   9   5       87.10       71.44     14.04 o
  -4   9   5     1761.38     1784.00     34.29 o
  -3   9   5      255.59      275.40     16.96 o
  -2   9   5       78.83       64.05     13.67 o
  -1   9   5     3573.61     3371.01     45.10 o
   0   9   5      949.93      877.96     25.35 o
   1   9   5       15.00       22.92     12.61 o
   2   9   5        5.96       -9.38     16.71 o
   3   9   5        0.26       -6.27     19.69 o
   4   9   5      946.66      937.17     30.01 o
   5   9   5       91.81      101.45     17.33 o
   6   9   5        0.64      -24.60     24.60 o
   7   9   5       94.78      104.00     19.38 o
   8   9   5       51.15       58.71     20.50 o
   9   9   5      180.18      175.38     23.67 o
  10   9   5      201.12      229.37     26.40 o
  11   9   5      259.57      278.08     30.75 o
  12   9   5        4.67       33.80     35.60 o
 -15  10   5       41.62       55.98     26.53 o
 -14  10   5       93.71       96.23     27.52 o
 -13  10   5        0.01       46.66     20.00 o
 -12  10   5       34.19       -4.10     31.19 o
 -11  10   5       66.23      103.07     19.69 o
 -10  10   5        0.11      -26.96     26.96 o
  -9  10   5        6.86       14.54     17.15 o
  -8  10   5       82.12       74.43     17.40 o
  -7  10   5      613.53      596.10     25.84 o
  -6  10   5       10.72       15.84     21.18 o
  -5  10   5      594.17      529.13     23.73 o
  -4  10   5      760.94      707.61     24.66 o
  -3  10   5        8.25       11.68     18.89 o
  -2  10   5      478.09      413.94     21.56 o
  -1  10   5       16.49       27.77     12.61 o
   0  10   5      620.45      574.42     23.36 o
   1  10   5       10.63       17.08     13.67 o
   2  10   5       12.21       14.04     19.45 o
   3  10   5       33.86       49.27     16.28 o
   4  10   5       23.33        8.64     22.30 o
   5  10   5       47.72       18.51     25.91 o
   6  10   5       88.52      107.29     19.26 o
   7  10   5      796.40      737.25     32.62 o
   8  10   5      471.09      486.76     30.88 o
   9  10   5        4.44      -32.55     32.55 o
  10  10   5       48.58       28.58     22.80 o
  11  10   5       13.49      -36.10     36.10 o
 -14  11   5      134.66      168.42     28.27 o
 -13  11   5      160.04      150.16     27.96 o
 -12  11   5      202.61      225.70     25.97 o
 -11  11   5        0.20       -1.99     27.40 o
 -10  11   5      283.26      302.74     27.15 o
  -9  11   5        5.39      -26.96     26.96 o
  -8  11   5      117.38      124.75     20.07 o
  -7  11   5       43.58       48.09     16.53 o
  -6  11   5        9.86       -9.94     23.30 o
  -5  11   5      598.94      574.60     25.53 o
  -4  11   5      251.60      283.60     18.26 o
  -3  11   5      403.46      406.30     21.18 o
  -2  11   5      686.92      668.16     25.04 o
  -1  11   5       89.03      109.65     15.84 o
   0  11   5     2093.85     2097.31     40.01 o
   1  11   5      710.06      690.47     26.40 o
   2  11   5      756.09      808.38     28.27 o
   3  11   5      635.43      615.48     26.59 o
   4  11   5        0.89       -9.19     22.55 o
   5  11   5       40.28       59.02     17.64 o
   6  11   5       21.23       39.57     17.40 o
   7  11   5      102.65       81.32     22.86 o
   8  11   5       17.28      -22.43     30.88 o
   9  11   5       26.54       34.11     22.55 o
  10  11   5        3.37        2.36     34.04 o
  11  11   5        0.04      -36.22     36.22 o
 -14  12   5       15.03       32.37     25.04 o
 -13  12   5       97.67      128.85     26.65 o
 -12  12   5        2.99      -15.66     34.60 o
 -11  12   5       59.15      105.18     21.31 o
 -10  12   5      232.14      247.51     25.91 o
  -9  12   5       18.09      -10.87     28.83 o
  -8  12   5        5.01       -1.68     26.65 o
  -7  12   5       73.65       55.42     17.52 o
  -6  12   5        0.17       -7.64     22.80 o
  -5  12   5      144.59      164.45     17.83 o
  -4  12   5      401.43      342.69     21.62 o
  -3  12   5       53.18       44.23     16.09 o
  -2  12   5       91.12      146.31     17.27 o
  -1  12   5     1141.84     1106.96     32.68 o
   0  12   5      195.19      228.87     19.82 o
   1  12   5      429.33      449.42     24.42 o
   2  12   5      267.55      280.37     21.25 o
   3  12   5        0.67      -21.62     21.62 o
   4  12   5      397.82      412.64     25.41 o
   5  12   5       13.23      -19.20     26.03 o
   6  12   5       16.39       18.58     26.40 o
   7  12   5        0.04       23.92     29.26 o
   8  12   5       16.55       21.37     29.45 o
   9  12   5       38.98      -13.79     33.80 o
  10  12   5        7.87        0.00     34.29 o
 -13  13   5       42.56       55.29     26.34 o
 -12  13   5      117.49      117.29     26.28 o
 -11  13   5       13.26       19.69     28.14 o
 -10  13   5        4.45      -30.94     30.94 o
  -9  13   5      193.11      215.64     23.86 o
  -8  13   5      713.05      692.33     33.05 o
  -7  13   5       27.83       24.10     18.08 o
  -6  13   5      874.98      902.87     32.80 o
  -5  13   5        5.03        6.27     24.29 o
  -4  13   5       90.42      107.79     17.83 o
  -3  13   5        1.21       -1.49     19.38 o
  -2  13   5      159.19      142.52     19.51 o
  -1  13   5        7.64      -13.42     23.17 o
   0  13   5      589.39      561.68     25.78 o
   1  13   5      141.78      126.67     18.58 o
   2  13   5       60.07       41.56     18.14 o
   3  13   5       31.53       30.88     17.58 o
   4  13   5       31.81       -3.48     26.34 o
   5  13   5        1.69      -22.24     26.09 o
   6  13   5       37.67        7.89     29.20 o
   7  13   5      123.64       78.78     24.35 o
   8  13   5       13.68      -15.72     32.93 o
   9  13   5       85.72      123.88     25.22 o
  10  13   5       34.17      -18.08     36.78 o
 -13  14   5        3.19      -26.28     38.27 o
 -12  14   5       14.21      -14.79     37.65 o
 -11  14   5       89.47      109.59     26.15 o
 -10  14   5        7.70       41.19     20.94 o
  -9  14   5        4.15       -4.10     28.14 o
  -8  14   5      158.41      220.42     22.74 o
  -7  14   5      919.49      928.04     35.47 o
  -6  14   5      394.03      403.26     26.47 o
  -5  14   5       57.95       74.74     19.01 o
  -4  14   5      257.01      237.01     23.42 o
  -3  14   5      402.91      386.80     24.79 o
  -2  14   5      165.43      178.49     21.12 o
  -1  14   5        1.89      -17.71     23.73 o
   0  14   5       35.50       56.29     16.90 o
   1  14   5        0.00        8.32     23.42 o
   2  14   5       65.10       90.27     19.01 o
   3  14   5       37.49       19.69     19.45 o
   4  14   5      137.92      121.70     22.99 o
   5  14   5        0.01      -19.69     29.51 o
   6  14   5      177.91      149.23     25.66 o
   7  14   5       34.63       39.88     21.74 o
   8  14   5      116.91      140.53     26.65 o
   9  14   5       11.92      -32.74     33.18 o
 -12  15   5        3.95       28.39     37.34 o
 -11  15   5      318.67      342.62     32.62 o
 -10  15   5      294.09      275.03     30.50 o
  -9  15   5        9.01      -10.87     32.80 o
  -8  15   5       29.67       53.55     21.93 o
  -7  15   5       83.84       91.45     22.55 o
  -6  15   5       76.21       71.82     20.13 o
  -5  15   5      141.16      147.11     21.93 o
  -4  15   5      663.18      674.31     31.62 o
  -3  15   5      271.81      255.77     24.91 o
  -2  15   5        3.00        5.22     26.40 o
  -1  15   5      203.40      179.36     23.61 o
   0  15   5      265.58      281.74     25.16 o
   1  15   5      557.41      532.73     29.94 o
   2  15   5      100.63      109.03     21.68 o
   3  15   5      132.87      145.62     22.92 o
   4  15   5      262.50      281.93     27.52 o
   5  15   5      123.53      130.09     24.35 o
   6  15   5       32.40       28.76     30.26 o
   7  15   5       37.72        0.00     33.92 o
   8  15   5        0.41       -7.46     35.23 o
 -11  16   5       65.15       20.50     37.83 o
 -10  16   5      143.90      173.33     28.14 o
  -9  16   5        0.79        0.00     33.36 o
  -8  16   5      293.73      318.15     29.14 o
  -7  16   5      169.37      155.56     26.59 o
  -6  16   5      129.98      151.90     22.18 o
  -5  16   5        0.57      -25.53     32.18 o
  -4  16   5      244.39      250.37     25.22 o
  -3  16   5       61.47       35.91     21.74 o
  -2  16   5       74.00       98.47     20.25 o
  -1  16   5        3.21        7.52     27.46 o
   0  16   5       18.73       22.80     19.57 o
   1  16   5       52.73       83.12     20.00 o
   2  16   5       14.02       43.67     19.01 o
   3  16   5      151.25      148.73     25.91 o
   4  16   5       36.81       27.77     32.74 o
   5  16   5       59.18       51.32     24.10 o
   6  16   5       35.36        7.02     35.16 o
   7  16   5      124.94      171.84     25.04 o
   8  16   5       58.43       51.01     27.46 o
 -10  17   5      103.12       71.76     29.82 o
  -9  17   5        1.73      -35.72     35.72 o
  -8  17   5       12.94       58.40     23.30 o
  -7  17   5        0.24      -34.04     34.04 o
  -6  17   5       14.38      -30.38     32.18 o
  -5  17   5        4.92        8.45     29.94 o
  -4  17   5        0.30        8.26     30.19 o
  -3  17   5      200.97      227.75     25.91 o
  -2  17   5      524.95      569.76     31.87 o
  -1  17   5       10.24       10.13     30.07 o
   0  17   5      386.76      368.65     29.63 o
   1  17   5       48.25      -20.75     34.98 o
   2  17   5      206.91      224.52     26.09 o
   3  17   5      240.49      256.77     30.19 o
   4  17   5       62.31       62.62     25.10 o
   5  17   5      263.33      259.87     30.81 o
   6  17   5        2.41        0.00     35.47 o
   7  17   5       47.04      -13.05     40.01 o
  -9  18   5       17.40        9.07     24.97 o
  -8  18   5        2.55       32.31     32.86 o
  -7  18   5        1.71      -16.77     34.60 o
  -6  18   5        0.01       -1.18     22.49 o
  -5  18   5       17.86       27.09     30.81 o
  -4  18   5       52.85       80.83     23.17 o
  -3  18   5        0.05      -32.68     32.68 o
  -2  18   5      342.37      274.78     30.57 o
  -1  18   5      259.02      255.59     28.33 o
   0  18   5       33.74       53.74     23.11 o
   1  18   5      230.27      261.86     29.01 o
   2  18   5      118.39      110.52     24.54 o
   3  18   5        1.07      -23.42     32.12 o
   4  18   5       25.58       31.56     33.67 o
   5  18   5       16.56      -37.21     37.21 o
   6  18   5       24.94       28.95     35.78 o
  -8  19   5      200.29      229.62     28.58 o
  -7  19   5        0.21      -33.36     33.36 o
  -6  19   5      206.90      180.72     29.88 o
  -5  19   5      165.36      193.27     27.21 o
  -4  19   5       86.79       87.78     25.04 o
  -3  19   5       54.90       45.72     24.42 o
  -2  19   5       23.05       20.81     31.31 o
  -1  19   5       34.89       60.26     23.17 o
   0  19   5      217.81      254.65     28.52 o
   1  19   5       51.59       75.86     21.87 o
   2  19   5       17.19       29.01     32.99 o
   3  19   5      117.40       99.34     27.58 o
   4  19   5        3.94       -5.16     34.79 o
  -6  20   5        6.12       10.50     35.54 o
  -5  20   5        0.01       23.05     32.93 o
  -4  20   5       50.25       74.30     26.90 o
  -3  20   5       35.46       32.37     35.16 o
  -2  20   5        9.03        4.97     38.58 o
  -1  20   5        0.08      -19.88     33.67 o
   0  20   5        0.02      -14.97     34.67 o
   1  20   5        8.81      -27.89     37.34 o
   2  20   5       92.05      125.25     27.58 o
 -17   0   6        0.65       -7.77     33.30 o
 -16   0   6      206.12      236.82     28.14 o
 -15   0   6      475.06      511.48     32.24 o
 -14   0   6      149.63      179.42     22.86 o
 -13   0   6      198.20      226.51     24.10 o
 -12   0   6        1.42      -16.03     24.35 o
 -11   0   6        1.69      -10.13     21.50 o
 -10   0   6      116.24      100.83     16.34 o
  -9   0   6      144.46       95.74     15.53 o
  -8   0   6     1608.15     1684.54     32.18 o
  -7   0   6        0.50       15.97     10.87 o
  -6   0   6        0.08        4.22      9.69 o
  -5   0   6     1800.66     1836.13     28.39 o
  -4   0   6     1950.31     1980.32     27.83 o
  -3   0   6     1551.81     1515.31     24.35 o
  -2   0   6      195.83      218.50     11.93 o
  -1   0   6     3640.66     3429.10     35.29 o
   0   0   6     3820.47     4208.59     43.92 o
   1   0   6       18.40       18.51      9.07 o
   2   0   6        9.86       30.57      9.26 o
   3   0   6      278.80      250.74     15.84 o
   4   0   6      220.32      213.40     16.53 o
   5   0   6      417.70      388.16     20.19 o
   6   0   6       14.38      -19.57     21.81 o
   7   0   6      160.69      154.01     18.26 o
   8   0   6        4.04       -3.23     24.85 o
   9   0   6      228.14      263.97     23.48 o
  10   0   6      375.30      346.41     29.01 o
  11   0   6       36.89       53.06     21.74 o
  12   0   6       91.34       97.48     27.09 o
  13   0   6       29.05       20.81     38.39 o
 -17   1   6        6.51      -28.28     28.28 o
 -16   1   6       24.28        6.21     19.65 o
 -15   1   6       10.27        2.47     21.72 o
 -14   1   6        0.46       22.75     15.66 o
 -13   1   6      156.03      137.32     19.60 o
 -12   1   6       11.76        1.05     14.54 o
 -11   1   6      679.73      643.23     37.00 o
 -10   1   6      482.50      406.57     15.64 o
  -9   1   6       77.78       77.58      9.97 o
  -8   1   6     1712.41     1668.39     35.23 o
  -7   1   6     1832.00     1643.40     21.54 o
  -6   1   6       78.20       70.47      7.70 o
  -5   1   6     1342.41     1329.15     17.53 o
  -4   1   6      354.46      272.61      9.40 o
  -3   1   6      428.00      470.57     10.67 o
  -2   1   6       18.97       28.02      6.11 o
  -1   1   6      121.73      117.17     11.21 o
   0   1   6      660.26      682.57     13.04 o
   1   1   6     1975.53     2078.35     24.04 o
   2   1   6      586.98      582.62     13.46 o
   3   1   6      133.14      144.47      9.86 o
   4   1   6       36.74       48.11      9.38 o
   5   1   6       89.76       95.84     10.08 o
   6   1   6      752.96      729.44     19.06 o
   7   1   6      630.87      609.36     26.25 o
   8   1   6      117.94      103.31     17.77 o
   9   1   6      207.43      210.74     39.33 o
  10   1   6      561.05      589.17     23.16 o
  11   1   6       92.38      119.34     15.66 o
  12   1   6        3.19       38.10     34.54 o
  13   1   6        0.87       28.54     24.57 o
 -17   2   6        6.19       26.52     20.18 o
 -16   2   6        1.98        1.28     20.20 o
 -15   2   6       82.23       82.28     16.60 o
 -14   2   6      266.99      277.89     18.07 o
 -13   2   6       47.34       85.11     23.33 o
 -12   2   6      426.05      352.88     17.46 o
 -11   2   6     1029.28      957.47     22.90 o
 -10   2   6      515.88      513.80     29.42 o
  -9   2   6      478.17      444.45     14.63 o
  -8   2   6       95.77      112.60     10.54 o
  -7   2   6     1910.11     1833.99     22.93 o
  -6   2   6        0.01        6.60     10.26 o
  -5   2   6      578.67      625.72     12.89 o
  -4   2   6      702.60      683.56     12.89 o
  -3   2   6     3503.58     3595.19     28.52 o
  -2   2   6      326.72      349.81      9.80 o
  -1   2   6      219.83      246.12      8.81 o
   0   2   6      955.40      942.05     14.76 o
   1   2   6     1053.16     1070.93     21.53 o
   2   2   6     1036.96     1088.04     44.89 o
   3   2   6     2784.51     2734.44     31.59 o
   4   2   6     1208.29     1136.28     19.90 o
   5   2   6      745.19      748.12     24.48 o
   6   2   6      529.21      513.97     17.02 o
   7   2   6       62.12       49.04     12.39 o
   8   2   6       22.07       10.26     18.76 o
   9   2   6       32.28       31.39     15.78 o
  10   2   6      252.91      252.67     36.72 o
  11   2   6       63.61       89.17     29.48 o
  12   2   6       62.56       44.95     21.16 o
  13   2   6       39.37       83.14     42.53 o
 -16   3   6       38.17       35.24     17.90 o
 -15   3   6        6.60        3.36     49.23 o
 -14   3   6       18.26       41.48     21.90 o
 -13   3   6       38.25       35.18     20.78 o
 -12   3   6       72.53       83.84     13.09 o
 -11   3   6      139.63      126.08     19.17 o
 -10   3   6       69.30       88.01     11.32 o
  -9   3   6        5.51       -6.63     11.96 o
  -8   3   6      720.72      661.80     16.32 o
  -7   3   6       43.99       39.77      8.95 o
  -6   3   6      365.36      329.35     11.55 o
  -5   3   6       56.11       57.98      7.66 o
  -4   3   6        6.91       24.07     10.93 o
  -3   3   6       98.00      109.11      7.66 o
  -2   3   6      650.30      673.35     12.70 o
  -1   3   6       10.81       10.20      8.36 o
   0   3   6       64.13       84.59      7.57 o
   1   3   6      297.83      309.04     10.81 o
   2   3   6      351.76      332.03     16.15 o
   3   3   6       31.70       21.85     14.10 o
   4   3   6      161.26      148.11     11.16 o
   5   3   6      889.66      810.75     18.27 o
   6   3   6       64.89       88.69     17.89 o
   7   3   6      115.39      136.91     12.44 o
   8   3   6       24.03        8.34     17.62 o
   9   3   6       56.68       43.20     17.45 o
  10   3   6        0.64       -7.00     21.84 o
  11   3   6        0.29       26.55     18.41 o
  12   3   6        2.97       12.04     24.88 o
 -16   4   6       16.06       54.42     21.06 o
 -15   4   6       42.57       67.84     22.18 o
 -14   4   6       68.38       73.18     23.24 o
 -13   4   6        2.61        7.52     24.60 o
 -12   4   6       90.05      118.41     20.00 o
 -11   4   6       82.20      101.95     17.64 o
 -10   4   6      122.00      125.87     17.02 o
  -9   4   6      132.56      139.22     17.15 o
  -8   4   6       38.18       31.56     14.35 o
  -7   4   6        6.83      -18.20     18.20 o
  -6   4   6      596.54      567.71     19.82 o
  -5   4   6     4179.23     4151.68     44.85 o
  -4   4   6     2256.92     2408.24     33.11 o
  -3   4   6       48.61       46.53      9.38 o
  -2   4   6        3.55       -0.81     13.61 o
  -1   4   6       60.52       48.58     10.81 o
   0   4   6     1254.46     1337.57     25.97 o
   1   4   6     1408.83     1436.60     27.65 o
   2   4   6        0.50        1.93     11.18 o
   3   4   6     3590.63     3524.77     46.16 o
   4   4   6      341.17      340.70     19.57 o
   5   4   6      726.15      687.55     26.15 o
   6   4   6      396.47      381.95     23.55 o
   7   4   6       84.04       64.36     19.13 o
   8   4   6      121.75      108.60     20.00 o
   9   4   6       62.63       28.27     32.12 o
  10   4   6      241.44      224.58     28.02 o
  11   4   6       17.68       64.67     22.30 o
  12   4   6       23.94       39.76     24.97 o
 -16   5   6       26.75      -27.65     36.53 o
 -15   5   6        1.63      -16.09     33.73 o
 -14   5   6        3.37      -10.50     31.81 o
 -13   5   6       53.77       28.76     31.99 o
 -12   5   6      440.77      399.41     26.96 o
 -11   5   6      356.17      322.68     24.17 o
 -10   5   6       32.50       49.70     15.84 o
  -9   5   6      877.60      854.66     28.08 o
  -8   5   6     4781.09     4849.91     56.85 o
  -7   5   6      641.74      592.87     22.49 o
  -6   5   6     1662.08     1588.18     31.31 o
  -5   5   6     1141.88     1160.88     26.22 o
  -4   5   6     1831.73     1863.84     31.00 o
  -3   5   6        5.23        5.09     14.16 o
  -2   5   6      552.13      586.41     18.82 o
  -1   5   6        0.36       -6.77     13.98 o
   0   5   6      335.93      327.22     16.34 o
   1   5   6        1.05        5.59     13.67 o
   2   5   6      226.37      229.93     16.21 o
   3   5   6     4534.88     4357.50     51.94 o
   4   5   6      402.89      423.01     21.31 o
   5   5   6      199.78      195.88     17.64 o
   6   5   6      321.68      356.60     22.30 o
   7   5   6      218.53      260.31     21.56 o
   8   5   6       30.93       34.17     18.14 o
   9   5   6      213.37      208.68     24.48 o
  10   5   6      363.54      423.95     30.32 o
  11   5   6      175.44      166.25     27.58 o
  12   5   6        5.91       10.06     33.05 o
 -16   6   6      246.65      272.61     30.81 o
 -15   6   6      536.46      574.10     36.34 o
 -14   6   6       21.60       30.07     30.88 o
 -13   6   6      213.58      218.06     23.79 o
 -12   6   6      465.04      521.92     28.58 o
 -11   6   6      109.95      104.68     20.19 o
 -10   6   6       15.31       44.05     14.16 o
  -9   6   6      216.04      151.96     19.69 o
  -8   6   6       32.07       13.73     14.79 o
  -7   6   6      426.27      395.31     19.63 o
  -6   6   6      880.83      847.96     24.73 o
  -5   6   6      248.24      216.01     15.72 o
  -4   6   6     2306.02     2322.64     35.41 o
  -3   6   6     1112.45     1173.18     25.78 o
  -2   6   6      897.93      835.47     22.49 o
  -1   6   6    11057.22    10872.89    102.32 o
   0   6   6     7651.34     7744.35     76.79 o
   1   6   6     1470.70     1413.05     29.63 o
   2   6   6     4375.80     4323.15     50.32 o
   3   6   6       69.67       89.09     14.91 o
   4   6   6      226.11      265.90     18.14 o
   5   6   6        3.20        2.73     20.44 o
   6   6   6        4.50      -16.46     22.05 o
   7   6   6        5.28        4.91     24.29 o
   8   6   6      271.24      276.34     25.66 o
   9   6   6        5.91        0.00     29.76 o
  10   6   6        6.49       -6.46     31.50 o
  11   6   6       47.68       -7.08     37.15 o
  12   6   6       12.11       23.11     31.75 o
 -16   7   6        0.65      -13.05     36.90 o
 -15   7   6        7.09       11.99     34.23 o
 -14   7   6       35.26       54.05     24.35 o
 -13   7   6       38.92       33.36     21.81 o
 -12   7   6       43.76       -5.53     30.94 o
 -11   7   6       59.83       69.52     18.76 o
 -10   7   6        5.16       -6.21     22.92 o
  -9   7   6      582.71      566.96     25.66 o
  -8   7   6      544.33      566.84     23.92 o
  -7   7   6     1124.36     1130.32     29.94 o
  -6   7   6       43.36       55.85     13.73 o
  -5   7   6     2482.20     2378.36     38.52 o
  -4   7   6     1836.95     1782.39     32.93 o
  -3   7   6        0.76      -12.80     16.84 o
  -2   7   6       47.20       29.20     11.99 o
  -1   7   6       13.63       -3.91     16.03 o
   0   7   6     1908.21     1951.93     34.29 o
   1   7   6       24.02       11.68     18.58 o
   2   7   6      302.70      295.16     17.58 o
   3   7   6       98.20      107.54     15.78 o
   4   7   6      165.72      163.70     17.21 o
   5   7   6        2.58       17.89     15.66 o
   6   7   6      516.18      521.24     27.52 o
   7   7   6      767.13      752.78     31.75 o
   8   7   6      129.98      153.26     22.92 o
   9   7   6      199.59      227.26     25.16 o
  10   7   6      262.99      290.00     28.27 o
  11   7   6        2.33        2.42     31.37 o
  12   7   6       30.38       52.43     26.84 o
 -15   8   6       16.60      -14.79     37.28 o
 -14   8   6       27.22       31.81     32.12 o
 -13   8   6        9.29       14.60     29.88 o
 -12   8   6      278.94      289.63     26.84 o
 -11   8   6       49.04       14.10     26.71 o
 -10   8   6       15.44        1.62     24.23 o
  -9   8   6      447.41      435.75     24.04 o
  -8   8   6       25.34       42.87     15.10 o
  -7   8   6     2246.18     2170.68     41.31 o
  -6   8   6        0.07       13.23     17.64 o
  -5   8   6      941.16      957.48     27.34 o
  -4   8   6       83.20       87.91     13.29 o
  -3   8   6        2.76       15.41     11.06 o
  -2   8   6      279.79      272.98     17.27 o
  -1   8   6        8.77        7.46     17.71 o
   0   8   6      289.92      303.98     18.02 o
   1   8   6     2277.04     2180.43     38.33 o
   2   8   6       14.25       16.90     19.88 o
   3   8   6     1306.66     1302.09     33.36 o
   4   8   6       12.90       19.45     15.28 o
   5   8   6      300.21      309.70     21.62 o
   6   8   6      405.78      424.69     26.65 o
   7   8   6      133.70      106.11     22.43 o
   8   8   6      559.79      555.28     30.57 o
   9   8   6       25.39       25.16     30.81 o
  10   8   6       93.36       94.56     26.03 o
  11   8   6        0.58       -4.97     34.67 o
 -15   9   6       37.69       12.67     42.12 o
 -14   9   6       44.49      -14.04     35.41 o
 -13   9   6       10.51        4.35     30.13 o
 -12   9   6       12.31       13.98     29.76 o
 -11   9   6        0.25        7.33     24.91 o
 -10   9   6       14.68       -8.51     25.35 o
  -9   9   6        2.41        3.17     23.86 o
  -8   9   6      123.91       97.29     18.02 o
  -7   9   6       17.66       16.40     20.63 o
  -6   9   6      416.50      401.27     21.56 o
  -5   9   6      640.84      606.41     23.17 o
  -4   9   6      157.04      137.42     16.09 o
  -3   9   6      784.21      772.22     25.04 o
  -2   9   6       57.28       46.84     13.11 o
  -1   9   6      553.91      482.34     21.87 o
   0   9   6      265.44      283.42     18.14 o
   1   9   6      455.61      443.70     22.05 o
   2   9   6      223.66      273.04     19.38 o
   3   9   6        4.73       16.46     14.66 o
   4   9   6      321.94      326.47     22.92 o
   5   9   6      257.14      250.18     22.55 o
   6   9   6       21.36       11.93     23.67 o
   7   9   6       77.14      102.38     20.25 o
   8   9   6        2.66       10.00     29.70 o
   9   9   6        0.53       12.98     30.07 o
  10   9   6        9.70      -37.46     37.46 o
  11   9   6       15.91       -7.64     33.30 o
 -15  10   6       12.36      -39.20     39.20 o
 -14  10   6      319.18      349.27     31.87 o
 -13  10   6       46.08       52.74     24.42 o
 -12  10   6      140.50      135.99     24.23 o
 -11  10   6       94.47       88.47     20.87 o
 -10  10   6       14.35        1.80     24.79 o
  -9  10   6        1.18        3.29     22.05 o
  -8  10   6       59.76       43.43     18.33 o
  -7  10   6      119.40      136.30     17.21 o
  -6  10   6      711.66      725.07     27.15 o
  -5  10   6      238.87      249.19     19.94 o
  -4  10   6      569.83      545.84     23.73 o
  -3  10   6      250.83      234.46     18.08 o
  -2  10   6        1.42       -3.73     19.07 o
  -1  10   6      329.48      348.77     20.32 o
   0  10   6       70.77       73.99     15.22 o
   1  10   6     1130.29     1159.33     30.88 o
   2  10   6        4.84      -13.85     20.69 o
   3  10   6     1016.57     1030.85     32.55 o
   4  10   6      383.28      411.40     24.73 o
   5  10   6       12.57       24.97     25.66 o
   6  10   6      116.62       85.92     22.68 o
   7  10   6        1.92      -11.56     30.26 o
   8  10   6       16.18        8.32     29.63 o
   9  10   6      163.05      180.10     26.28 o
  10  10   6       92.90       85.17     26.78 o
  11  10   6       26.47       74.92     26.84 o
 -14  11   6        8.19       30.19     33.73 o
 -13  11   6       64.49      101.58     25.66 o
 -12  11   6       28.96      -12.98     30.94 o
 -11  11   6        8.53      -30.50     30.50 o
 -10  11   6       59.15       67.34     20.00 o
  -9  11   6       42.49       41.93     17.89 o
  -8  11   6       63.33       96.85     19.01 o
  -7  11   6      667.50      667.73     29.26 o
  -6  11   6       47.34       58.96     16.65 o
  -5  11   6      427.52      403.51     22.43 o
  -4  11   6       42.69       34.23     15.59 o
  -3  11   6       11.42      -14.79     20.87 o
  -2  11   6      261.17      281.86     20.19 o
  -1  11   6        2.58       16.15     19.51 o
   0  11   6       42.04       11.00     22.37 o
   1  11   6      103.70       88.47     17.58 o
   2  11   6        9.78      -13.29     24.10 o
   3  11   6       46.22       67.53     16.65 o
   4  11   6        3.76      -18.08     23.24 o
   5  11   6       17.91      -21.06     27.83 o
   6  11   6      288.34      293.61     26.40 o
   7  11   6      317.87      352.44     28.27 o
   8  11   6       32.34       25.97     30.50 o
   9  11   6        4.89      -36.96     36.96 o
  10  11   6       10.97      -38.70     38.70 o
 -14  12   6        0.59      -33.86     36.53 o
 -13  12   6       49.11        0.00     38.02 o
 -12  12   6        4.25       -9.01     32.43 o
 -11  12   6       12.05       16.84     28.89 o
 -10  12   6      202.06      206.07     24.48 o
  -9  12   6      169.71      179.54     22.68 o
  -8  12   6        0.37       19.20     24.10 o
  -7  12   6       33.61       18.20     25.91 o
  -6  12   6       60.44       44.23     18.20 o
  -5  12   6       57.47       18.26     25.29 o
  -4  12   6       13.21      -11.80     23.92 o
  -3  12   6      517.06      576.09     25.41 o
  -2  12   6       17.86        4.35     21.93 o
  -1  12   6     1150.22     1120.75     32.93 o
   0  12   6     1486.55     1492.26     37.83 o
   1  12   6      112.38      116.49     19.07 o
   2  12   6      509.18      526.02     26.40 o
   3  12   6      225.68      231.23     22.37 o
   4  12   6       19.52       32.37     18.08 o
   5  12   6       56.06       99.28     19.63 o
   6  12   6       96.20       31.62     33.80 o
   7  12   6        1.90       27.46     21.74 o
   8  12   6      211.75      236.76     27.34 o
   9  12   6        6.46       -9.75     34.91 o
  10  12   6        0.34      -26.09     36.34 o
 -13  13   6        4.12      -30.38     35.60 o
 -12  13   6      196.40      224.77     29.07 o
 -11  13   6      101.34      115.24     23.55 o
 -10  13   6       10.14      -18.76     32.86 o
  -9  13   6       15.13       46.10     19.51 o
  -8  13   6      142.94      144.75     23.48 o
  -7  13   6      257.98      264.10     24.85 o
  -6  13   6        4.90        1.68     23.55 o
  -5  13   6       88.71       98.10     17.21 o
  -4  13   6     1050.60      986.25     34.48 o
  -3  13   6       25.61       17.27     25.41 o
  -2  13   6      435.17      405.68     24.35 o
  -1  13   6        4.76        7.83     23.67 o
   0  13   6       75.23       47.03     18.02 o
   1  13   6       29.82       22.92     16.71 o
   2  13   6       49.75       22.05     25.66 o
   3  13   6      153.74      176.13     22.24 o
   4  13   6       14.00      -11.18     28.45 o
   5  13   6      166.37      112.07     25.35 o
   6  13   6      205.38      170.10     26.59 o
   7  13   6      383.63      360.02     31.06 o
   8  13   6       12.97       23.73     34.73 o
   9  13   6       43.19       41.87     26.47 o
 -13  14   6        8.13      -17.21     28.39 o
 -12  14   6      302.93      280.37     33.55 o
 -11  14   6       66.91       73.49     25.78 o
 -10  14   6      209.58      217.63     28.27 o
  -9  14   6      136.53      134.13     24.73 o
  -8  14   6      225.53      203.46     24.85 o
  -7  14   6       98.07      104.68     21.87 o
  -6  14   6        8.17       27.21     17.77 o
  -5  14   6      246.05      261.67     24.10 o
  -4  14   6       79.27       97.79     20.38 o
  -3  14   6        0.58      -26.15     26.15 o
  -2  14   6       12.65       -5.03     24.91 o
  -1  14   6       13.62        3.35     24.60 o
   0  14   6      307.96      314.17     24.85 o
   1  14   6        1.59      -27.21     27.21 o
   2  14   6      225.45      252.42     23.55 o
   3  14   6      700.26      727.56     34.29 o
   4  14   6       33.18      -29.63     29.63 o
   5  14   6      147.65      142.77     24.35 o
   6  14   6      200.71      185.13     28.95 o
   7  14   6       23.68       14.04     32.93 o
   8  14   6       60.04       64.67     25.60 o
 -12  15   6       11.72       23.42     36.90 o
 -11  15   6      117.83      157.18     28.27 o
 -10  15   6       65.87       54.61     25.29 o
  -9  15   6       33.11       58.46     20.87 o
  -8  15   6       39.49       43.12     22.99 o
  -7  15   6       17.21       18.14     26.78 o
  -6  15   6      120.62      132.02     22.99 o
  -5  15   6        6.67       20.75     19.38 o
  -4  15   6       27.30       35.97     18.45 o
  -3  15   6       24.70       54.61     18.76 o
  -2  15   6      136.37      145.06     22.74 o
  -1  15   6      305.15      308.77     24.91 o
   0  15   6        1.58        9.26     27.46 o
   1  15   6      354.91      348.22     28.08 o
   2  15   6       26.92       34.04     20.87 o
   3  15   6       33.25       62.56     21.18 o
   4  15   6       75.73       62.13     23.48 o
   5  15   6        1.36      -15.47     31.00 o
   6  15   6        1.08      -32.43     32.43 o
   7  15   6       16.24       -7.39     32.74 o
   8  15   6        7.08      -13.05     37.90 o
 -11  16   6      205.38      241.92     30.44 o
 -10  16   6       14.87       22.12     31.56 o
  -9  16   6        0.53      -14.04     31.87 o
  -8  16   6      118.77      100.64     26.71 o
  -7  16   6       39.14       31.19     22.49 o
  -6  16   6      252.30      318.89     27.27 o
  -5  16   6      459.02      476.07     31.00 o
  -4  16   6       12.47       29.70     30.13 o
  -3  16   6      475.92      522.73     29.63 o
  -2  16   6      129.28      128.72     23.98 o
  -1  16   6       10.21       29.39     20.38 o
   0  16   6      108.58      110.02     22.43 o
   1  16   6      143.67      127.48     23.36 o
   2  16   6        0.40       -6.21     29.51 o
   3  16   6      121.34      101.14     25.53 o
   4  16   6      162.57      172.46     25.84 o
   5  16   6        3.52       16.40     34.98 o
   6  16   6       19.95       29.51     34.60 o
   7  16   6       16.22       -2.61     38.02 o
 -10  17   6        0.13        2.61     33.11 o
  -9  17   6      196.26      187.19     29.63 o
  -8  17   6      370.97      317.40     32.62 o
  -7  17   6       53.32      -35.91     35.91 o
  -6  17   6      116.71      150.97     24.60 o
  -5  17   6      181.11      164.57     25.60 o
  -4  17   6      154.52      200.85     25.47 o
  -3  17   6       78.52       99.84     21.68 o
  -2  17   6       29.86       23.05     28.95 o
  -1  17   6        1.81       25.22     28.70 o
   0  17   6        3.49        6.40     28.76 o
   1  17   6       19.17        5.40     22.99 o
   2  17   6       59.80       31.13     36.65 o
   3  17   6       54.13       63.12     25.16 o
   4  17   6       13.28       30.94     33.11 o
   5  17   6       50.47       22.37     26.34 o
   6  17   6      136.46      159.91     29.07 o
  -9  18   6       25.62      -23.61     43.36 o
  -8  18   6       22.75       35.35     36.28 o
  -7  18   6       69.17       64.67     26.71 o
  -6  18   6       21.49        4.72     34.98 o
  -5  18   6       11.03      -27.77     34.48 o
  -4  18   6       84.88       94.49     25.66 o
  -3  18   6      142.08      101.39     28.02 o
  -2  18   6       26.96       29.20     34.85 o
  -1  18   6      532.91      543.23     35.29 o
   0  18   6      260.88      309.82     29.82 o
   1  18   6       12.18      -40.07     40.07 o
   2  18   6      228.27      255.15     29.07 o
   3  18   6       76.70       40.32     24.97 o
   4  18   6        2.74       15.16     32.80 o
   5  18   6       14.12       31.56     37.59 o
  -7  19   6       32.42       25.97     36.34 o
  -6  19   6        0.09      -37.90     37.90 o
  -5  19   6       42.07       81.63     25.72 o
  -4  19   6       48.38       26.78     35.23 o
  -3  19   6        0.45       12.05     34.85 o
  -2  19   6        9.81      -26.47     33.92 o
  -1  19   6        1.16      -16.90     32.80 o
   0  19   6        6.07       10.93     25.04 o
   1  19   6       16.88        2.49     37.46 o
   2  19   6       59.56       53.12     25.53 o
   3  19   6       76.80       92.32     27.89 o
  -5  20   6       87.73      117.42     28.14 o
  -4  20   6      131.12      102.69     28.33 o
  -3  20   6        4.72      -33.49     38.33 o
  -2  20   6       19.02       20.56     35.23 o
  -1  20   6        1.74        2.55     33.49 o
   0  20   6        0.12       15.59     36.03 o
   1  20   6        9.04       -2.61     37.59 o
 -17   1   7       31.96        6.62     27.98 o
 -16   1   7       56.43       41.67     41.13 o
 -15   1   7        5.32      -23.56     23.56 o
 -14   1   7        1.37      -18.18     21.15 o
 -13   1   7       78.30       66.61     15.01 o
 -12   1   7        6.79       14.42     17.23 o
 -11   1   7      644.38      597.19     20.10 o
 -10   1   7        0.04       20.17      9.89 o
  -9   1   7     1004.76     1019.64     29.45 o
  -8   1   7       58.92       69.82     19.72 o
  -7   1   7      538.18      526.01     14.69 o
  -6   1   7      541.60      540.10     21.22 o
  -5   1   7     2218.73     2203.44     23.74 o
  -4   1   7     7448.33     7395.42     49.53 o
  -3   1   7       24.58        9.43      8.06 o
  -2   1   7     1975.18     1925.15     20.95 o
  -1   1   7      370.07      358.85     10.81 o
   0   1   7      815.22      880.55     15.68 o
   1   1   7      602.67      580.24     14.07 o
   2   1   7      143.03      152.70     15.53 o
   3   1   7      148.13      129.99     14.26 o
   4   1   7      654.29      609.38     16.78 o
   5   1   7       61.15       66.67     11.00 o
   6   1   7      550.84      524.91     18.52 o
   7   1   7        3.26        0.01     15.73 o
   8   1   7       21.13       -3.99     21.84 o
   9   1   7       13.61       22.90     16.77 o
  10   1   7      156.10      177.39     18.20 o
  11   1   7      153.46      130.71     20.03 o
  12   1   7       23.12        3.96     26.24 o
 -17   2   7       20.09       12.19     21.82 o
 -16   2   7       19.37        4.35     24.18 o
 -15   2   7       30.49       -0.14     23.39 o
 -14   2   7       87.11       90.43     22.24 o
 -13   2   7      182.36      162.54     17.06 o
 -12   2   7      118.50       87.59     13.79 o
 -11   2   7       24.10       31.00     12.21 o
 -10   2   7       84.31       74.30     13.85 o
  -9   2   7      337.73      344.41     14.57 o
  -8   2   7     2810.32     2764.18     65.57 o
  -7   2   7     1414.10     1309.43     20.93 o
  -6   2   7     4075.51     4141.11     33.23 o
  -5   2   7     1198.54     1141.29     17.89 o
  -4   2   7        6.55       -4.65     10.35 o
  -3   2   7      564.75      552.94     12.76 o
  -2   2   7      169.55      152.00      9.08 o
  -1   2   7      121.03      107.70      8.69 o
   0   2   7      320.94      337.56     20.41 o
   1   2   7      984.65     1007.21     24.82 o
   2   2   7       23.58       34.45     18.86 o
   3   2   7     1113.57     1075.11     20.01 o
   4   2   7      433.08      402.53     14.71 o
   5   2   7      244.56      261.87     17.61 o
   6   2   7      372.20      367.47     17.24 o
   7   2   7      288.78      284.76     20.53 o
   8   2   7       88.77       75.75     20.63 o
   9   2   7      432.40      447.68     57.50 o
  10   2   7      263.24      268.37     20.47 o
  11   2   7       23.49       49.43     21.93 o
  12   2   7        7.07       -6.76     28.42 o
 -16   3   7      226.88      233.43     21.44 o
 -15   3   7      395.53      438.54     22.75 o
 -14   3   7       45.14       60.85     20.00 o
 -13   3   7     1085.80     1093.72     27.97 o
 -12   3   7      600.96      608.61     29.42 o
 -11   3   7      242.47      231.70     15.02 o
 -10   3   7      472.81      485.96     16.97 o
  -9   3   7      180.22      146.90     12.73 o
  -8   3   7      297.86      307.35     19.07 o
  -7   3   7     1192.91     1157.13     20.14 o
  -6   3   7     2608.02     2566.89     35.85 o
  -5   3   7      346.71      354.30     12.51 o
  -4   3   7      464.08      473.39     12.94 o
  -3   3   7      179.90      193.44      9.75 o
  -2   3   7      395.25      405.68     11.90 o
  -1   3   7     1407.37     1397.44     19.31 o
   0   3   7     1492.47     1529.93     62.00 o
   1   3   7      685.15      705.82     15.38 o
   2   3   7     1847.59     1846.55     33.36 o
   3   3   7     1526.96     1527.80     46.91 o
   4   3   7      312.48      303.01     13.61 o
   5   3   7      269.50      294.29     25.53 o
   6   3   7       13.62      -15.05     16.56 o
   7   3   7       32.76        9.72     17.74 o
   8   3   7      154.54      148.64     15.58 o
   9   3   7      376.79      427.41     20.64 o
  10   3   7       65.95       85.95     16.99 o
  11   3   7       84.80       73.24     18.56 o
  12   3   7       25.32      -22.16     27.30 o
 -16   4   7        2.96      -34.73     35.23 o
 -15   4   7        0.84       13.61     31.00 o
 -14   4   7       35.53       12.49     27.89 o
 -13   4   7       62.67       68.34     21.31 o
 -12   4   7      166.83      159.29     21.68 o
 -11   4   7        0.45      -23.55     23.55 o
 -10   4   7      197.81      239.68     18.95 o
  -9   4   7     2280.19     2155.77     42.37 o
  -8   4   7      233.30      232.16     18.51 o
  -7   4   7        3.87       26.03     11.56 o
  -6   4   7      847.12      830.37     24.04 o
  -5   4   7     3625.24     3493.58     43.49 o
  -4   4   7      562.26      598.46     20.07 o
  -3   4   7     1437.92     1447.66     28.27 o
  -2   4   7      132.09      137.17     13.17 o
  -1   4   7        6.78       -6.83     11.00 o
   0   4   7       19.40       25.60     11.31 o
   1   4   7      176.51      179.54     14.72 o
   2   4   7     1996.47     1937.70     35.23 o
   3   4   7      114.38       79.83     16.03 o
   4   4   7      379.58      365.61     21.06 o
   5   4   7      170.20      174.57     18.82 o
   6   4   7      300.21      290.56     23.24 o
   7   4   7       95.71       97.79     19.51 o
   8   4   7      145.76      165.44     22.74 o
   9   4   7      204.73      269.32     25.47 o
  10   4   7      225.57      252.54     28.45 o
  11   4   7       16.83       16.96     24.48 o
  12   4   7      115.57       90.89     30.38 o
 -16   5   7       33.69       67.97     23.86 o
 -15   5   7       16.76       20.81     36.03 o
 -14   5   7       50.50       50.82     21.56 o
 -13   5   7        0.37      -11.62     30.01 o
 -12   5   7       50.76       35.41     19.82 o
 -11   5   7      191.11      234.03     20.94 o
 -10   5   7       41.07       40.75     17.58 o
  -9   5   7      622.11      597.28     26.40 o
  -8   5   7       24.02       44.92     12.80 o
  -7   5   7      839.40      796.02     25.10 o
  -6   5   7      638.60      641.57     22.37 o
  -5   5   7     2164.51     2174.15     36.53 o
  -4   5   7      349.65      344.86     16.77 o
  -3   5   7       78.51       87.91     12.67 o
  -2   5   7     5551.69     5566.04     53.68 o
  -1   5   7      780.62      728.49     22.55 o
   0   5   7       96.12       87.29     13.17 o
   1   5   7      392.00      429.60     19.20 o
   2   5   7       12.10       17.52     12.30 o
   3   5   7       55.96       46.90     14.41 o
   4   5   7        0.59        3.98     19.32 o
   5   5   7       12.01       21.68     15.35 o
   6   5   7      255.56      267.58     22.92 o
   7   5   7       54.72       19.01     26.71 o
   8   5   7      221.24      213.40     23.98 o
   9   5   7      103.83      142.45     23.42 o
  10   5   7       28.72       31.56     33.30 o
  11   5   7       91.14       95.80     27.77 o
 -16   6   7       30.34       20.50     35.72 o
 -15   6   7       41.50       16.53     36.16 o
 -14   6   7        0.00      -32.31     32.31 o
 -13   6   7       38.69      -13.92     31.44 o
 -12   6   7        6.93       44.61     18.58 o
 -11   6   7        8.15       13.36     22.92 o
 -10   6   7       35.30       48.27     17.33 o
  -9   6   7       14.36       30.32     14.79 o
  -8   6   7      199.74      196.50     18.14 o
  -7   6   7        0.37       -7.27     19.88 o
  -6   6   7      548.50      530.43     21.43 o
  -5   6   7      153.63      134.38     14.72 o
  -4   6   7       25.56       33.42     11.49 o
  -3   6   7       20.47       23.11     11.12 o
  -2   6   7       57.05       52.19     12.11 o
  -1   6   7      588.84      534.59     20.07 o
   0   6   7      262.93      243.10     17.27 o
   1   6   7      165.29      166.25     15.59 o
   2   6   7       58.81       74.05     14.35 o
   3   6   7       79.77       93.56     14.60 o
   4   6   7      174.72      148.05     18.33 o
   5   6   7        0.16       -2.98     22.49 o
   6   6   7        3.53        3.23     24.35 o
   7   6   7      197.53      230.92     23.36 o
   8   6   7      118.00       97.85     23.11 o
   9   6   7       31.30       25.35     30.63 o
  10   6   7        0.00      -33.61     33.61 o
  11   6   7       59.60       83.87     26.96 o
 -16   7   7       46.70       56.29     26.65 o
 -15   7   7        3.01       26.53     32.80 o
 -14   7   7       26.13       42.18     22.18 o
 -13   7   7       38.20       23.48     22.37 o
 -12   7   7       14.10       20.69     28.33 o
 -11   7   7      119.67      128.79     21.37 o
 -10   7   7       36.02       76.41     16.09 o
  -9   7   7        0.78       11.06     15.53 o
  -8   7   7      582.22      526.58     24.54 o
  -7   7   7       61.26       52.81     15.35 o
  -6   7   7      538.72      498.62     22.05 o
  -5   7   7        0.05       14.79     12.24 o
  -4   7   7        0.22      -17.83     17.83 o
  -3   7   7      122.89       91.45     15.10 o
  -2   7   7      691.38      702.21     23.48 o
  -1   7   7      715.37      704.88     23.05 o
   0   7   7     1067.95     1056.82     27.71 o
   1   7   7      974.73      912.75     26.96 o
   2   7   7      135.57      113.07     16.90 o
   3   7   7        0.65       17.40     19.94 o
   4   7   7        0.27       18.70     19.01 o
   5   7   7       27.68       17.15     23.42 o
   6   7   7      212.47      228.75     22.92 o
   7   7   7      505.71      505.33     29.63 o
   8   7   7        0.55       38.89     20.07 o
   9   7   7       47.15       34.73     22.74 o
  10   7   7       52.77       53.06     25.72 o
  11   7   7        4.66       44.79     21.43 o
 -15   8   7        0.02      -37.21     37.21 o
 -14   8   7       34.98       47.59     22.74 o
 -13   8   7      167.74      200.73     25.35 o
 -12   8   7      127.93       90.64     22.12 o
 -11   8   7        0.21        1.80     27.65 o
 -10   8   7      256.86      290.69     22.74 o
  -9   8   7      540.59      558.39     26.90 o
  -8   8   7      291.50      268.32     21.12 o
  -7   8   7       16.26       30.01     14.29 o
  -6   8   7      223.27      221.29     18.20 o
  -5   8   7      357.31      344.43     19.82 o
  -4   8   7      185.64      195.14     16.46 o
  -3   8   7       20.38      -19.26     19.26 o
  -2   8   7       99.34      111.83     14.23 o
  -1   8   7      168.32      157.36     16.28 o
   0   8   7       24.00       26.22     12.98 o
   1   8   7      128.61      139.10     15.97 o
   2   8   7      301.18      307.52     20.63 o
   3   8   7       33.13       38.70     15.53 o
   4   8   7      179.78      153.14     19.57 o
   5   8   7      440.83      485.08     26.53 o
   6   8   7      216.55      207.19     22.68 o
   7   8   7      101.45      133.07     21.50 o
   8   8   7        2.27       -4.10     30.13 o
   9   8   7      248.73      293.79     28.14 o
  10   8   7      227.18      267.64     30.63 o
  11   8   7        6.30       40.63     24.04 o
 -15   9   7      409.74      462.78     35.72 o
 -14   9   7        0.93        0.00     32.43 o
 -13   9   7      477.84      498.93     32.37 o
 -12   9   7      368.03      375.61     29.07 o
 -11   9   7        9.19      -18.58     29.94 o
 -10   9   7      192.64      199.86     22.68 o
  -9   9   7      220.57      199.86     21.31 o
  -8   9   7      329.20      338.71     22.61 o
  -7   9   7       40.26       49.51     16.40 o
  -6   9   7      434.93      430.97     22.12 o
  -5   9   7       13.50       27.02     13.73 o
  -4   9   7       82.14       85.55     14.97 o
  -3   9   7       62.42       46.66     14.16 o
  -2   9   7        0.31       -8.57     19.20 o
  -1   9   7      797.77      783.22     26.47 o
   0   9   7     2291.74     2352.64     42.18 o
   1   9   7       50.33       45.72     16.28 o
   2   9   7     3785.96     3643.99     54.55 o
   3   9   7      673.77      764.27     28.27 o
   4   9   7      365.72      380.15     23.36 o
   5   9   7      563.42      532.54     28.52 o
   6   9   7       24.64       36.34     19.07 o
   7   9   7      275.57      252.79     25.72 o
   8   9   7      154.46      197.93     24.60 o
   9   9   7      347.55      344.43     31.75 o
  10   9   7       21.67      -36.78     36.78 o
 -15  10   7        8.40       28.70     25.29 o
 -14  10   7       48.88       26.65     40.13 o
 -13  10   7        0.07       37.09     21.93 o
 -12  10   7      255.62      296.15     28.02 o
 -11  10   7      170.18      167.74     24.54 o
 -10  10   7       14.11       28.02     19.45 o
  -9  10   7      217.37      217.25     22.55 o
  -8  10   7      727.72      743.58     29.45 o
  -7  10   7      186.92      208.12     20.07 o
  -6  10   7       50.04       68.03     16.90 o
  -5  10   7      681.25      638.59     26.40 o
  -4  10   7      430.68      395.43     22.80 o
  -3  10   7       87.18       84.49     15.10 o
  -2  10   7      335.26      343.99     21.06 o
  -1  10   7      212.31      185.26     18.14 o
   0  10   7      327.53      309.26     20.87 o
   1  10   7       22.55        2.86     22.30 o
   2  10   7      148.08      157.68     18.82 o
   3  10   7      113.67      102.32     18.76 o
   4  10   7       24.70       16.59     26.59 o
   5  10   7      568.66      563.67     30.75 o
   6  10   7      887.81      885.48     36.28 o
   7  10   7      239.30      230.80     27.02 o
   8  10   7       21.48      -35.23     35.23 o
   9  10   7      175.47      137.42     27.46 o
  10  10   7       41.49       53.61     24.04 o
 -14  11   7       20.01      -27.58     36.47 o
 -13  11   7        0.18      -23.36     33.98 o
 -12  11   7        1.30      -35.41     35.41 o
 -11  11   7       30.78       26.40     29.94 o
 -10  11   7       43.77       50.38     20.81 o
  -9  11   7       20.74       17.83     24.97 o
  -8  11   7        1.72       17.71     16.96 o
  -7  11   7      547.77      566.65     26.84 o
  -6  11   7      317.25      331.81     23.24 o
  -5  11   7      534.61      526.14     26.47 o
  -4  11   7      825.77      807.45     28.89 o
  -3  11   7       18.18        1.43     23.61 o
  -2  11   7     1030.95     1058.75     32.31 o
  -1  11   7      416.61      408.79     23.86 o
   0  11   7      290.22      273.73     21.06 o
   1  11   7      208.83      199.61     20.13 o
   2  11   7       46.85       18.14     18.39 o
   3  11   7       38.69       50.57     16.77 o
   4  11   7        7.60        1.74     25.47 o
   5  11   7       75.20        9.32     33.24 o
   6  11   7       20.30        9.94     27.52 o
   7  11   7       17.78       19.20     32.86 o
   8  11   7      138.16      154.51     26.09 o
   9  11   7        0.49      -17.21     31.75 o
 -14  12   7        1.17        7.83     35.85 o
 -13  12   7       65.36      105.86     26.09 o
 -12  12   7       10.86       18.20     23.92 o
 -11  12   7        4.45        0.00     30.01 o
 -10  12   7        8.69      -13.98     30.57 o
  -9  12   7       18.51       -1.86     29.14 o
  -8  12   7       37.48       40.20     18.39 o
  -7  12   7      153.02      127.67     20.75 o
  -6  12   7       65.34       65.36     19.20 o
  -5  12   7        1.78       15.84     22.49 o
  -4  12   7      495.50      467.50     24.91 o
  -3  12   7      130.89      133.51     18.64 o
  -2  12   7        9.71       28.95     15.10 o
  -1  12   7       49.62       23.05     23.98 o
   0  12   7       43.80       -4.72     23.24 o
   1  12   7      233.30      253.04     21.43 o
   2  12   7       44.94       60.51     17.33 o
   3  12   7       22.68       24.66     25.66 o
   4  12   7       10.09       20.44     24.42 o
   5  12   7        0.30       13.79     19.13 o
   6  12   7        1.69       -2.11     26.53 o
   7  12   7        2.86        2.24     32.86 o
   8  12   7       13.10       32.24     22.18 o
   9  12   7        2.11      -20.44     33.49 o
 -13  13   7       62.94       63.49     26.65 o
 -12  13   7        6.88       11.93     23.48 o
 -11  13   7      275.66      279.75     28.70 o
 -10  13   7      108.87       79.09     24.97 o
  -9  13   7       41.13       74.80     21.06 o
  -8  13   7      259.24      222.85     25.97 o
  -7  13   7       27.76      -28.70     28.70 o
  -6  13   7       88.55       73.31     19.69 o
  -5  13   7      301.93      312.55     26.03 o
  -4  13   7      123.81      138.48     20.81 o
  -3  13   7      229.49      247.57     22.68 o
  -2  13   7      662.84      661.52     30.01 o
  -1  13   7       63.21       72.69     19.07 o
   0  13   7        4.74      -21.87     25.04 o
   1  13   7      162.78      137.48     21.00 o
   2  13   7       97.22       78.84     19.82 o
   3  13   7      271.33      229.18     25.47 o
   4  13   7      263.77      256.52     26.78 o
   5  13   7       55.33       46.72     22.49 o
   6  13   7      118.88      126.49     26.28 o
   7  13   7        8.92       23.42     32.74 o
   8  13   7        0.01      -35.54     35.54 o
 -12  14   7        1.43       10.00     23.73 o
 -11  14   7       26.49       -4.72     35.35 o
 -10  14   7       39.20       47.84     23.17 o
  -9  14   7      214.61      213.34     25.04 o
  -8  14   7      149.23      144.01     24.54 o
  -7  14   7        0.11      -28.08     28.08 o
  -6  14   7      143.03      143.63     22.43 o
  -5  14   7      371.37      374.62     25.91 o
  -4  14   7      179.12      181.47     22.55 o
  -3  14   7       20.06       24.66     26.71 o
  -2  14   7      159.11      130.09     21.93 o
  -1  14   7        0.24        8.88     26.34 o
   0  14   7       51.24       63.06     20.07 o
   1  14   7      113.14      147.92     21.43 o
   2  14   7      130.04      159.60     23.61 o
   3  14   7        5.00      -11.93     29.26 o
   4  14   7       90.46       57.28     23.79 o
   5  14   7       17.63      -13.17     32.68 o
   6  14   7      123.51      127.36     28.27 o
   7  14   7       98.99      106.73     24.29 o
   8  14   7        0.11        0.00     32.55 o
 -12  15   7      209.44      249.93     32.68 o
 -11  15   7       17.06       56.97     23.79 o
 -10  15   7       32.12       76.35     22.80 o
  -9  15   7        7.79        7.83     21.81 o
  -8  15   7       46.72       23.55     34.73 o
  -7  15   7      149.36      173.95     24.23 o
  -6  15   7      649.12      649.40     34.73 o
  -5  15   7       13.75       -3.91     32.12 o
  -4  15   7      271.08      300.38     25.35 o
  -3  15   7       57.19       72.69     18.89 o
  -2  15   7       14.89       36.78     19.69 o
  -1  15   7      413.76      414.25     27.71 o
   0  15   7      458.46      492.16     32.06 o
   1  15   7       90.12       95.86     22.74 o
   2  15   7      824.85      799.87     37.83 o
   3  15   7      183.32      215.76     26.28 o
   4  15   7      193.26      245.09     27.58 o
   5  15   7       49.44        2.30     34.60 o
   6  15   7      121.75       92.69     28.14 o
   7  15   7        7.52      -37.83     37.83 o
 -11  16   7      100.72       57.34     30.32 o
 -10  16   7       66.12       74.43     27.34 o
  -9  16   7      208.59      232.23     31.37 o
  -8  16   7       67.23       77.28     24.66 o
  -7  16   7        1.39      -21.93     31.00 o
  -6  16   7      163.63      188.18     25.35 o
  -5  16   7      260.45      272.05     26.53 o
  -4  16   7      189.41      204.21     24.66 o
  -3  16   7       24.30       71.88     20.44 o
  -2  16   7      170.88      157.68     22.80 o
  -1  16   7       21.39       -6.09     32.86 o
   0  16   7       22.31       11.37     21.43 o
   1  16   7        0.06       -7.39     22.05 o
   2  16   7       75.70        8.70     34.36 o
   3  16   7      201.21      202.41     27.83 o
   4  16   7        0.14       22.24     21.68 o
   5  16   7      116.18      133.38     27.02 o
   6  16   7       44.62       23.11     38.52 o
 -10  17   7       61.67       39.26     40.82 o
  -9  17   7       90.98       37.65     40.07 o
  -8  17   7        6.81       -2.42     32.80 o
  -7  17   7       10.45        9.32     30.63 o
  -6  17   7       52.17       11.37     35.91 o
  -5  17   7       21.86       44.61     22.61 o
  -4  17   7      581.05      563.11     34.98 o
  -3  17   7       28.45       30.50     22.43 o
  -2  17   7      274.69      257.76     27.34 o
  -1  17   7      194.65      216.69     27.21 o
   0  17   7       10.52       -8.88     33.18 o
   1  17   7       78.72       39.64     24.91 o
   2  17   7        0.83       20.94     31.44 o
   3  17   7       16.16       44.42     23.92 o
   4  17   7       48.91       54.86     25.41 o
   5  17   7        9.13       23.36     35.72 o
  -8  18   7       63.74       88.78     26.47 o
  -7  18   7        0.14       14.97     32.86 o
  -6  18   7       60.97       31.56     36.78 o
  -5  18   7       27.55       35.72     36.16 o
  -4  18   7       71.50       16.40     37.77 o
  -3  18   7      115.40      114.06     26.96 o
  -2  18   7        0.52       19.76     21.87 o
  -1  18   7       44.43       87.72     24.73 o
   0  18   7       45.23       71.07     22.86 o
   1  18   7       17.91       33.80     35.66 o
   2  18   7        0.93      -39.95     39.95 o
   3  18   7      166.90      182.28     27.71 o
   4  18   7      243.05      281.12     34.60 o
  -7  19   7       49.56       47.71     26.15 o
  -6  19   7        2.55       28.45     25.04 o
  -5  19   7        5.94       44.42     24.23 o
  -4  19   7        6.63       10.00     34.48 o
  -3  19   7       25.93      -37.28     40.13 o
  -2  19   7      134.66      110.52     27.71 o
  -1  19   7        8.61       29.94     39.14 o
   0  19   7       67.37       55.54     26.28 o
   1  19   7       36.10       35.97     25.91 o
   2  19   7       26.52       21.06     36.65 o
  -3  20   7        5.39       18.58     36.22 o
  -2  20   7        4.10       -2.67     26.47 o
 -17   0   8      154.97      137.98     31.87 o
 -16   0   8       93.79      131.64     25.84 o
 -15   0   8       12.14       22.37     33.11 o
 -14   0   8       10.83       44.98     20.69 o
 -13   0   8      251.84      256.02     26.78 o
 -12   0   8      844.35      823.54     32.86 o
 -11   0   8       66.55       59.21     17.77 o
 -10   0   8      880.26      940.15     30.94 o
  -9   0   8      157.33      154.57     16.65 o
  -8   0   8      503.98      572.86     23.30 o
  -7   0   8      245.03      204.95     18.02 o
  -6   0   8     4498.58     4470.51     51.07 o
  -5   0   8     5144.75     5142.65     52.43 o
  -4   0   8      168.97      136.30     14.35 o
  -3   0   8     2660.92     2716.39     37.83 o
  -2   0   8      922.64      888.03     23.48 o
  -1   0   8       30.91        0.93     17.33 o
   0   0   8        2.65       12.98     15.10 o
   1   0   8      275.48      226.39     17.08 o
   2   0   8     2591.39     2636.74     41.50 o
   3   0   8     1176.82     1202.13     30.88 o
   4   0   8      303.63      285.97     20.50 o
   5   0   8     2201.92     2115.94     44.92 o
   6   0   8      163.38      171.90     20.81 o
   7   0   8       39.24       22.99     27.09 o
   8   0   8       54.64       87.10     20.50 o
   9   0   8      299.26      307.90     27.96 o
  10   0   8      107.73       60.08     25.29 o
  11   0   8      123.15       76.85     27.96 o
 -17   1   8        2.41       -0.76     21.90 o
 -16   1   8       13.36      -28.07     35.35 o
 -15   1   8        5.50      -17.80     27.93 o
 -14   1   8      170.90      182.82     17.39 o
 -13   1   8      322.57      313.12     18.95 o
 -12   1   8       57.70       65.79     13.46 o
 -11   1   8        3.00       30.36     10.75 o
 -10   1   8      286.11      295.68     14.69 o
  -9   1   8     1250.31     1189.12     22.82 o
  -8   1   8     1378.46     1303.85     22.31 o
  -7   1   8        4.59       -7.68     14.44 o
  -6   1   8     2671.44     2604.45     28.07 o
  -5   1   8     1617.57     1583.41     21.70 o
  -4   1   8     1170.71     1189.30     18.91 o
  -3   1   8     2145.24     2102.44     23.74 o
  -2   1   8       11.91       11.87     10.72 o
  -1   1   8      448.93      472.42     13.24 o
   0   1   8        0.01      -12.57     16.03 o
   1   1   8      553.43      524.39     14.74 o
   2   1   8       78.01       79.57     16.34 o
   3   1   8        4.89       -4.24     13.76 o
   4   1   8       31.30       32.48     11.06 o
   5   1   8      286.61      298.47     15.65 o
   6   1   8      250.98      244.41     15.64 o
   7   1   8        0.32       10.27     15.11 o
   8   1   8      513.36      540.02     21.89 o
   9   1   8      524.82      529.61     23.60 o
  10   1   8       67.10       79.34     17.68 o
  11   1   8        2.49      -26.34     26.34 o
 -16   2   8      201.18      245.21     21.61 o
 -15   2   8        0.00      -11.09     22.43 o
 -14   2   8      288.50      285.94     19.32 o
 -13   2   8      265.47      282.71     18.29 o
 -12   2   8       23.80       27.21     15.07 o
 -11   2   8       18.49      -19.66     22.83 o
 -10   2   8       51.90       34.83     11.95 o
  -9   2   8       76.66       65.14     11.05 o
  -8   2   8      128.01      148.75     20.28 o
  -7   2   8        7.51        2.79     13.86 o
  -6   2   8        0.08       10.32      9.95 o
  -5   2   8       24.88       32.85     10.53 o
  -4   2   8     1106.73     1051.10     17.96 o
  -3   2   8      161.14      152.17     10.78 o
  -2   2   8      815.19      813.24     15.96 o
  -1   2   8     1868.99     1854.90     35.35 o
   0   2   8      477.41      498.12     32.37 o
   1   2   8     2647.92     2660.52     66.51 o
   2   2   8      499.23      493.70     15.20 o
   3   2   8     1088.88     1087.82     29.29 o
   4   2   8      262.89      226.77     14.23 o
   5   2   8        5.46       -4.27     15.92 o
   6   2   8       67.43       73.32     13.05 o
   7   2   8      222.12      235.40     18.08 o
   8   2   8        0.02       -8.75     20.05 o
   9   2   8       76.87       87.40     16.74 o
  10   2   8       34.31       -6.47     36.03 o
  11   2   8       25.72       38.81     19.69 o
 -16   3   8        8.67       -8.71     23.81 o
 -15   3   8        5.66       -8.66     25.01 o
 -14   3   8        2.58      -10.61     29.70 o
 -13   3   8        5.87        5.73     20.89 o
 -12   3   8       44.45       20.19     20.37 o
 -11   3   8        0.38      -16.53     17.34 o
 -10   3   8        1.53       11.42     12.19 o
  -9   3   8       37.76       26.17     15.47 o
  -8   3   8       43.04       22.60     13.33 o
  -7   3   8        0.27       18.18      8.89 o
  -6   3   8       97.76       94.29      9.93 o
  -5   3   8       15.66       13.84     11.67 o
  -4   3   8        8.59        0.35     11.76 o
  -3   3   8      213.19      187.40     10.34 o
  -2   3   8      412.83      438.11     13.09 o
  -1   3   8      215.32      198.29     10.63 o
   0   3   8     1496.15     1425.76     39.73 o
   1   3   8      808.32      816.82     42.18 o
   2   3   8      133.03      132.38     11.22 o
   3   3   8       95.05      106.35     11.62 o
   4   3   8        5.64      -15.01     15.01 o
   5   3   8      163.47      150.30     13.68 o
   6   3   8       13.80       13.27     18.17 o
   7   3   8       27.46       33.06     13.40 o
   8   3   8      114.54      123.32     16.10 o
   9   3   8       29.99        8.84     22.59 o
  10   3   8       30.26       28.76     19.77 o
  11   3   8       31.06       28.44     20.50 o
 -16   4   8      184.15      191.72     29.39 o
 -15   4   8        4.11        6.90     34.54 o
 -14   4   8       80.91      109.96     22.05 o
 -13   4   8       49.30       31.99     21.06 o
 -12   4   8       56.37       47.15     19.57 o
 -11   4   8      197.39      199.92     20.94 o
 -10   4   8       21.45       30.75     15.66 o
  -9   4   8        1.45       19.32     20.38 o
  -8   4   8       98.14      112.45     16.09 o
  -7   4   8     1361.75     1244.01     30.50 o
  -6   4   8      597.53      654.74     23.05 o
  -5   4   8      136.02      122.88     15.53 o
  -4   4   8      653.71      587.15     21.68 o
  -3   4   8       65.52       47.59     12.92 o
  -2   4   8      815.82      769.68     23.48 o
  -1   4   8      546.97      556.27     21.31 o
   0   4   8       53.66       74.18     13.29 o
   1   4   8     3494.61     3457.43     47.65 o
   2   4   8      767.35      750.85     26.09 o
   3   4   8      723.59      731.72     26.78 o
   4   4   8      257.52      280.81     20.63 o
   5   4   8      488.13      424.44     24.48 o
   6   4   8       69.38       73.37     19.01 o
   7   4   8      175.02      186.69     22.99 o
   8   4   8      309.01      335.91     28.08 o
   9   4   8       11.57      -32.80     34.48 o
  10   4   8       14.48       14.29     36.41 o
  11   4   8       41.54       51.75     26.47 o
 -16   5   8       32.45      -20.38     34.48 o
 -15   5   8        0.09       -3.54     23.42 o
 -14   5   8       42.87       83.99     22.99 o
 -13   5   8       32.47       49.51     19.76 o
 -12   5   8        4.34       -3.67     25.47 o
 -11   5   8      261.76      271.05     22.80 o
 -10   5   8      160.56      162.65     20.25 o
  -9   5   8      127.67      160.22     18.02 o
  -8   5   8       46.77       33.73     15.97 o
  -7   5   8       17.41       22.86     14.41 o
  -6   5   8      633.98      631.76     23.86 o
  -5   5   8      908.49      924.06     25.60 o
  -4   5   8       74.54       51.69     12.36 o
  -3   5   8      311.99      293.30     17.21 o
  -2   5   8      917.14      954.87     25.47 o
  -1   5   8      228.00      204.46     16.65 o
   0   5   8       67.37       54.24     14.54 o
   1   5   8      917.49      813.79     26.96 o
   2   5   8      423.52      422.39     20.81 o
   3   5   8       19.76       21.74     14.66 o
   4   5   8      102.56       82.94     18.33 o
   5   5   8      316.91      326.04     23.86 o
   6   5   8       17.57       13.79     26.90 o
   7   5   8        0.08        9.38     26.40 o
   8   5   8       75.23       79.77     22.55 o
   9   5   8      276.80      307.09     29.76 o
  10   5   8       53.07       -9.69     38.08 o
  11   5   8       63.00       45.97     31.31 o
 -16   6   8       15.33       -5.16     34.79 o
 -15   6   8       46.11        4.72     35.91 o
 -14   6   8       12.33      -30.57     30.57 o
 -13   6   8      412.11      427.05     29.63 o
 -12   6   8      434.99      459.11     28.76 o
 -11   6   8       82.10       86.23     18.45 o
 -10   6   8      543.92      548.20     27.46 o
  -9   6   8      204.94      212.78     19.63 o
  -8   6   8        0.77       -4.10     20.44 o
  -7   6   8      119.68      100.89     16.21 o
  -6   6   8       47.78       64.67     14.35 o
  -5   6   8       17.74       12.74     19.20 o
  -4   6   8     1134.37     1060.55     28.08 o
  -3   6   8     1488.53     1481.76     31.99 o
  -2   6   8      731.40      751.16     24.60 o
  -1   6   8        3.88       -1.12     16.40 o
   0   6   8       56.61       52.87     13.85 o
   1   6   8      159.26      125.18     17.15 o
   2   6   8      418.19      472.03     22.74 o
   3   6   8      750.09      725.13     29.01 o
   4   6   8       48.50       47.84     16.90 o
   5   6   8      554.46      566.96     27.96 o
   6   6   8       68.50       74.68     19.94 o
   7   6   8      175.74      218.87     23.73 o
   8   6   8       39.56       39.76     21.68 o
   9   6   8      204.60      179.54     28.45 o
  10   6   8       49.57       91.26     25.35 o
 -16   7   8       20.12        2.61     36.41 o
 -15   7   8       15.60       29.07     23.36 o
 -14   7   8        0.57      -32.49     32.49 o
 -13   7   8       22.34       14.48     29.14 o
 -12   7   8       88.13       68.71     21.81 o
 -11   7   8       21.89       19.45     17.52 o
 -10   7   8      377.94      360.89     24.85 o
  -9   7   8      413.98      383.69     24.23 o
  -8   7   8      142.79      162.96     17.77 o
  -7   7   8      810.65      794.59     28.21 o
  -6   7   8     1221.55     1105.90     31.19 o
  -5   7   8      503.53      526.08     22.55 o
  -4   7   8        4.77        4.78     18.58 o
  -3   7   8      583.96      551.93     22.30 o
  -2   7   8       22.85       30.01     13.11 o
  -1   7   8      330.03      353.93     19.32 o
   0   7   8      100.80      101.02     15.90 o
   1   7   8      297.42      256.77     19.20 o
   2   7   8      512.39      521.42     24.97 o
   3   7   8        2.21       34.29     14.54 o
   4   7   8      575.24      522.66     26.28 o
   5   7   8      427.70      419.47     25.35 o
   6   7   8      410.95      394.75     29.51 o
   7   7   8        2.17        8.88     18.45 o
   8   7   8      184.10      165.13     27.21 o
   9   7   8       63.84       16.15     34.91 o
  10   7   8        0.01        7.52     35.41 o
 -15   8   8        1.44       -7.46     34.73 o
 -14   8   8      336.74      321.13     31.31 o
 -13   8   8       24.83        0.00     33.42 o
 -12   8   8      129.59      198.43     23.73 o
 -11   8   8       40.44       12.80     29.82 o
 -10   8   8      112.79      108.22     21.18 o
  -9   8   8      251.72      249.00     21.37 o
  -8   8   8        3.46       10.44     15.47 o
  -7   8   8       42.09       14.10     24.10 o
  -6   8   8        8.63      -12.11     22.24 o
  -5   8   8      142.84      148.29     17.52 o
  -4   8   8       48.76       28.39     15.41 o
  -3   8   8     1028.01      935.18     28.21 o
  -2   8   8     2101.73     2090.35     39.95 o
  -1   8   8     1407.91     1470.83     34.17 o
   0   8   8      561.30      538.75     23.55 o
   1   8   8     1579.53     1627.07     37.59 o
   2   8   8      179.69      177.24     19.57 o
   3   8   8      219.41      176.62     21.00 o
   4   8   8      224.46      240.05     20.87 o
   5   8   8       69.06       83.19     21.25 o
   6   8   8      469.85      452.46     29.20 o
   7   8   8        0.71       -2.05     27.65 o
   8   8   8       28.34        8.76     32.99 o
   9   8   8        2.27        4.72     33.55 o
  10   8   8        0.24      -38.33     38.33 o
 -15   9   8       22.07      -38.39     40.38 o
 -14   9   8        5.71       -4.72     34.23 o
 -13   9   8       12.30       26.47     21.06 o
 -12   9   8       19.83       30.75     20.07 o
 -11   9   8       44.15       31.44     20.32 o
 -10   9   8        2.97       -1.80     26.84 o
  -9   9   8       13.07       25.84     16.09 o
  -8   9   8        0.51       20.44     21.81 o
  -7   9   8      155.07      122.95     18.82 o
  -6   9   8       58.16       45.60     17.33 o
  -5   9   8       51.47       58.52     15.47 o
  -4   9   8      142.71      139.85     16.59 o
  -3   9   8      162.01      151.03     17.02 o
  -2   9   8      134.33      122.08     17.64 o
  -1   9   8       78.11       75.92     16.09 o
   0   9   8      237.23      236.14     20.38 o
   1   9   8       47.19       53.61     15.78 o
   2   9   8      341.52      349.52     23.05 o
   3   9   8      316.82      333.43     23.79 o
   4   9   8       72.24       84.62     17.71 o
   5   9   8      175.97      168.11     22.43 o
   6   9   8       69.68       19.57     31.37 o
   7   9   8        1.03        6.34     32.86 o
   8   9   8       18.54      -18.14     33.67 o
   9   9   8        4.64       29.32     32.80 o
  10   9   8        0.75       44.73     23.61 o
 -15  10   8       15.09       -7.89     39.02 o
 -14  10   8      148.41      195.20     27.96 o
 -13  10   8      121.30       93.75     26.96 o
 -12  10   8        3.72      -31.93     31.93 o
 -11  10   8        6.31      -17.89     29.07 o
 -10  10   8       86.16       88.53     21.00 o
  -9  10   8       85.57       85.05     19.57 o
  -8  10   8       90.22       95.30     18.76 o
  -7  10   8      433.80      461.35     25.66 o
  -6  10   8      109.60      135.43     17.40 o
  -5  10   8        3.55      -20.19     20.19 o
  -4  10   8        2.50      -23.24     23.24 o
  -3  10   8      138.63      126.43     17.83 o
  -2  10   8      242.44      229.24     20.07 o
  -1  10   8      736.77      757.69     27.77 o
   0  10   8        0.72      -23.98     23.98 o
   1  10   8      839.97      777.26     31.00 o
   2  10   8       60.10       61.88     18.76 o
   3  10   8        3.67       20.32     23.79 o
   4  10   8      169.21      150.72     21.99 o
   5  10   8        0.02      -21.00     31.44 o
   6  10   8        2.41        6.15     31.06 o
   7  10   8      203.91      229.87     26.28 o
   8  10   8       70.15       91.64     24.79 o
   9  10   8        8.11      -22.74     36.84 o
 -14  11   8      169.26      148.79     29.94 o
 -13  11   8       33.54       62.93     22.86 o
 -12  11   8       34.41       74.43     22.92 o
 -11  11   8       29.20       16.65     30.75 o
 -10  11   8      209.26      203.46     25.41 o
  -9  11   8      746.90      750.54     34.54 o
  -8  11   8      321.52      278.51     26.90 o
  -7  11   8       83.23       89.46     21.06 o
  -6  11   8      559.84      553.54     27.02 o
  -5  11   8      149.58      184.33     18.95 o
  -4  11   8       96.69       68.15     18.08 o
  -3  11   8       12.58       27.34     16.96 o
  -2  11   8      117.70      141.52     18.70 o
  -1  11   8       28.34      -10.81     24.73 o
   0  11   8        2.41       -3.17     22.43 o
   1  11   8      107.11       96.30     19.26 o
   2  11   8      210.69      227.13     22.49 o
   3  11   8        0.14       25.91     16.65 o
   4  11   8      325.38      341.57     26.40 o
   5  11   8      583.65      570.87     31.44 o
   6  11   8       73.80      114.19     22.43 o
   7  11   8        0.12       20.50     31.81 o
   8  11   8       96.46       84.18     25.10 o
   9  11   8       86.32      114.93     28.58 o
 -14  12   8        6.18       -2.61     35.91 o
 -13  12   8      254.64      236.20     31.62 o
 -12  12   8      405.24      396.74     32.99 o
 -11  12   8        5.97       -2.17     31.06 o
 -10  12   8      133.02      110.02     25.41 o
  -9  12   8       41.16       54.55     22.68 o
  -8  12   8      547.48      580.19     30.81 o
  -7  12   8       23.83       19.51     18.64 o
  -6  12   8      456.31      437.61     29.07 o
  -5  12   8      610.29      640.77     28.89 o
  -4  12   8       93.77      127.67     20.75 o
  -3  12   8      521.37      523.47     27.21 o
  -2  12   8      294.69      303.30     22.55 o
  -1  12   8        0.48      -24.91     24.91 o
   0  12   8      145.75      137.11     19.13 o
   1  12   8        7.46       24.29     26.34 o
   2  12   8      793.58      710.72     34.54 o
   3  12   8      430.14      395.56     29.45 o
   4  12   8       88.62       84.49     22.99 o
   5  12   8      434.29      421.65     31.00 o
   6  12   8       18.01        4.47     30.63 o
   7  12   8       61.80       65.42     23.36 o
   8  12   8        1.19      -12.67     34.11 o
 -13  13   8       24.91       10.31     37.71 o
 -12  13   8      112.47      110.40     28.39 o
 -11  13   8       25.79       41.19     23.92 o
 -10  13   8      160.31      110.40     26.28 o
  -9  13   8      555.56      607.71     32.68 o
  -8  13   8      113.55       99.15     24.48 o
  -7  13   8       67.43       91.45     20.81 o
  -6  13   8      537.89      546.33     30.19 o
  -5  13   8      446.77      433.89     27.83 o
  -4  13   8        0.49       13.98     26.53 o
  -3  13   8       29.76       18.20     19.32 o
  -2  13   8      134.55      134.75     21.68 o
  -1  13   8        0.06      -26.22     26.22 o
   0  13   8       31.06       61.01     17.77 o
   1  13   8       15.90       40.63     18.26 o
   2  13   8        4.62      -22.99     27.34 o
   3  13   8        6.21       -8.01     26.03 o
   4  13   8        5.04      -30.07     30.07 o
   5  13   8      216.55      236.58     27.02 o
   6  13   8       61.38      107.66     23.17 o
   7  13   8       14.46       31.06     24.17 o
   8  13   8       86.52      124.13     26.40 o
 -12  14   8       10.30      -30.32     37.65 o
 -11  14   8      245.15      267.89     29.32 o
 -10  14   8        4.66       15.90     29.51 o
  -9  14   8       62.13       54.05     21.06 o
  -8  14   8       17.53       48.64     21.81 o
  -7  14   8       22.57        1.99     29.76 o
  -6  14   8      103.51      128.60     22.74 o
  -5  14   8       20.81       24.54     30.07 o
  -4  14   8      364.45      364.43     27.52 o
  -3  14   8      480.60      461.04     28.45 o
  -2  14   8      151.57      131.02     24.23 o
  -1  14   8      526.75      491.10     29.76 o
   0  14   8       26.11        5.72     29.82 o
   1  14   8      737.26      710.35     34.91 o
   2  14   8       79.12       90.46     22.37 o
   3  14   8      216.99      242.17     26.96 o
   4  14   8      140.05       78.59     26.53 o
   5  14   8        0.21        6.96     31.99 o
   6  14   8       12.53        9.82     33.86 o
   7  14   8        0.56       -7.77     35.72 o
 -11  15   8        8.44      -30.19     39.45 o
 -10  15   8       19.56        0.00     34.67 o
  -9  15   8        0.00      -16.03     32.12 o
  -8  15   8        6.85       -2.17     31.31 o
  -7  15   8        3.88      -33.24     33.24 o
  -6  15   8        3.33      -32.93     33.61 o
  -5  15   8        0.99      -31.37     31.37 o
  -4  15   8       32.30        9.94     29.94 o
  -3  15   8      285.76      312.74     26.59 o
  -2  15   8       29.59       61.26     19.57 o
  -1  15   8      150.95      174.57     23.98 o
   0  15   8      289.31      328.96     28.27 o
   1  15   8       29.87       16.65     23.17 o
   2  15   8       72.99       17.21     33.42 o
   3  15   8      165.44      211.79     25.60 o
   4  15   8       11.16       -9.32     31.87 o
   5  15   8        6.34       -1.24     23.11 o
   6  15   8        0.10      -30.75     34.98 o
 -10  16   8      149.91      143.82     29.82 o
  -9  16   8        0.19       29.01     32.99 o
  -8  16   8      459.53      473.77     32.49 o
  -7  16   8      236.71      184.76     28.83 o
  -6  16   8      159.40      192.96     26.22 o
  -5  16   8      433.62      380.33     30.44 o
  -4  16   8       24.50      -19.07     32.62 o
  -3  16   8        0.00      -25.29     31.00 o
  -2  16   8      107.78      128.72     24.42 o
  -1  16   8       62.04       25.53     33.80 o
   0  16   8       27.31       23.79     33.05 o
   1  16   8       74.54       49.82     22.61 o
   2  16   8       38.23       54.73     25.16 o
   3  16   8        1.88      -36.72     36.72 o
   4  16   8       32.64       86.04     23.86 o
   5  16   8        8.45       23.11     34.17 o
  -9  17   8        6.84       34.54     25.35 o
  -8  17   8        9.00      -22.18     37.96 o
  -7  17   8       17.32      -28.70     32.12 o
  -6  17   8       32.81      -37.15     37.15 o
  -5  17   8      167.77      175.19     28.14 o
  -4  17   8       47.80       40.69     25.10 o
  -3  17   8       12.86       20.25     28.33 o
  -2  17   8       56.38       42.80     24.73 o
  -1  17   8        1.01        6.83     29.70 o
   0  17   8       24.02       29.94     33.98 o
   1  17   8       28.15        9.44     32.49 o
   2  17   8       13.82      -29.01     34.54 o
   3  17   8       65.87       65.05     25.72 o
   4  17   8      113.61      175.19     29.57 o
  -8  18   8       29.22       70.57     23.73 o
  -7  18   8        0.02      -10.19     38.02 o
  -6  18   8      217.25      222.10     30.38 o
  -5  18   8      110.42      115.80     27.15 o
  -4  18   8      129.10      120.52     29.32 o
  -3  18   8      336.78      332.06     32.74 o
  -2  18   8       30.10        7.21     32.49 o
  -1  18   8        6.15       29.01     30.81 o
   0  18   8       48.33       33.11     25.22 o
   1  18   8       51.13       72.56     25.04 o
   2  18   8       68.47       69.33     25.91 o
  -5  19   8       14.37       -7.77     37.34 o
  -4  19   8       83.52       94.93     26.90 o
  -3  19   8       15.33        7.64     39.82 o
  -2  19   8        9.94       30.69     26.22 o
  -1  19   8        7.72       25.72     35.47 o
   0  19   8       40.96       20.87     34.60 o
 -16   1   9       18.30       13.38     19.89 o
 -15   1   9        3.56       13.08     23.81 o
 -14   1   9        3.88       -8.52     22.32 o
 -13   1   9      176.52      195.25     17.83 o
 -12   1   9       88.66      112.31     15.50 o
 -11   1   9      423.29      451.55     34.64 o
 -10   1   9        3.74        8.92     13.08 o
  -9   1   9      144.19      138.55     12.72 o
  -8   1   9       20.04       18.03     14.30 o
  -7   1   9     1747.34     1694.76     25.19 o
  -6   1   9     2507.96     2550.53     66.04 o
  -5   1   9      661.31      680.15     16.84 o
  -4   1   9     5576.14     5475.45     40.26 o
  -3   1   9      125.69      119.17     10.64 o
  -2   1   9      445.50      453.92     14.28 o
  -1   1   9       46.12       45.70      9.53 o
   0   1   9       14.53       24.39     10.88 o
   1   1   9      514.39      524.77     15.92 o
   2   1   9     1414.64     1365.03     23.58 o
   3   1   9      106.27      101.51     12.47 o
   4   1   9     1262.87     1283.85     25.43 o
   5   1   9        3.96       -7.60     15.16 o
   6   1   9      112.38      121.31     14.38 o
   7   1   9       53.01       55.91     33.89 o
   8   1   9      197.07      173.08     19.51 o
   9   1   9       31.12       17.30     23.88 o
  10   1   9       99.38       78.43     19.77 o
 -16   2   9        9.97      -10.79     42.37 o
 -15   2   9       71.53       80.37     17.83 o
 -14   2   9      185.99      185.97     33.80 o
 -13   2   9       41.52        3.27     21.14 o
 -12   2   9       24.50       39.03     26.31 o
 -11   2   9      239.39      240.75     16.06 o
 -10   2   9      289.43      278.63     15.65 o
  -9   2   9      871.78      844.77     20.41 o
  -8   2   9       95.92       87.85     11.64 o
  -7   2   9      958.29      910.21     20.26 o
  -6   2   9      324.22      335.11     13.79 o
  -5   2   9      444.90      435.61     14.65 o
  -4   2   9      336.71      352.77     18.70 o
  -3   2   9      518.96      516.58     15.35 o
  -2   2   9      130.17      133.02     14.13 o
  -1   2   9      219.16      225.24     11.93 o
   0   2   9      385.66      367.63     16.03 o
   1   2   9      617.09      638.77     19.35 o
   2   2   9      465.84      441.44     15.85 o
   3   2   9      644.72      637.07     18.82 o
   4   2   9      414.78      447.27     31.25 o
   5   2   9      115.92      120.21     14.36 o
   6   2   9       10.24      -10.43     38.11 o
   7   2   9      250.23      266.10     18.74 o
   8   2   9      322.47      263.17     21.23 o
   9   2   9      164.55      162.73     19.74 o
  10   2   9        1.06       -6.03     24.59 o
 -16   3   9       38.31      -26.56     26.56 o
 -15   3   9      115.50      108.94     18.71 o
 -14   3   9      441.23      439.82     28.73 o
 -13   3   9        9.08        1.33     19.40 o
 -12   3   9        0.11      -14.94     27.09 o
 -11   3   9       34.16       42.23     15.47 o
 -10   3   9      190.64      193.22     14.23 o
  -9   3   9      878.01      864.02     28.55 o
  -8   3   9       13.73       15.39     13.86 o
  -7   3   9      153.96      154.88     11.85 o
  -6   3   9      159.33      133.08     11.46 o
  -5   3   9     1718.64     1701.81     35.72 o
  -4   3   9       24.89       28.38     19.51 o
  -3   3   9     2638.46     2740.18     57.87 o
  -2   3   9     3017.32     3044.05     30.97 o
  -1   3   9      383.06      372.93     14.03 o
   0   3   9     2580.43     2558.01     29.78 o
   1   3   9     1202.82     1123.98     21.74 o
   2   3   9        0.24        3.90     19.35 o
   3   3   9      144.17      146.23     13.57 o
   4   3   9       82.05       93.28     14.85 o
   5   3   9      182.18      170.10     15.81 o
   6   3   9       77.33       69.30     14.52 o
   7   3   9        7.08       15.23     19.89 o
   8   3   9        0.37       -3.37     23.78 o
   9   3   9        2.11       23.19     15.35 o
  10   3   9        9.77       29.93     19.21 o
 -16   4   9       52.13        2.55     36.78 o
 -15   4   9       29.94       32.68     24.23 o
 -14   4   9       76.57       69.95     25.10 o
 -13   4   9       42.71       65.48     20.19 o
 -12   4   9       13.76       16.46     26.34 o
 -11   4   9      383.67      337.16     26.47 o
 -10   4   9      291.48      286.40     22.43 o
  -9   4   9        1.15        0.75     15.16 o
  -8   4   9       70.28       71.38     15.22 o
  -7   4   9      423.03      407.61     22.43 o
  -6   4   9     2798.27     2643.95     43.36 o
  -5   4   9       70.72       70.82     14.41 o
  -4   4   9     1488.45     1435.17     32.06 o
  -3   4   9     1607.45     1489.40     32.24 o
  -2   4   9        8.02        4.60     18.95 o
  -1   4   9     1519.04     1449.71     32.74 o
   0   4   9      122.54      137.24     15.47 o
   1   4   9      597.83      564.97     23.98 o
   2   4   9        0.16      -22.68     22.68 o
   3   4   9       93.31      107.35     17.08 o
   4   4   9      152.48      172.90     20.00 o
   5   4   9      226.68      224.96     22.99 o
   6   4   9       25.51       40.44     19.26 o
   7   4   9        4.70      -31.37     31.37 o
   8   4   9      314.59      282.24     29.70 o
   9   4   9      169.44      148.98     26.53 o
  10   4   9       30.20       83.93     23.11 o
 -16   5   9       13.95       26.96     23.67 o
 -15   5   9        1.28      -14.23     33.42 o
 -14   5   9      237.58      255.34     28.02 o
 -13   5   9      199.51      219.55     26.34 o
 -12   5   9       76.83       71.07     21.56 o
 -11   5   9      448.42      467.25     27.09 o
 -10   5   9        0.89       -4.85     22.80 o
  -9   5   9      377.14      321.75     23.55 o
  -8   5   9      419.33      412.89     22.43 o
  -7   5   9      576.94      540.62     24.91 o
  -6   5   9       15.66       15.16     14.16 o
  -5   5   9      247.99      288.89     18.14 o
  -4   5   9      314.62      331.81     19.76 o
  -3   5   9      110.46       92.69     14.97 o
  -2   5   9      103.61       98.22     15.03 o
  -1   5   9        6.61       -8.51     18.39 o
   0   5   9       46.03       32.86     15.53 o
   1   5   9      870.07      818.51     29.82 o
   2   5   9       29.54       31.68     15.28 o
   3   5   9      265.06      268.94     21.62 o
   4   5   9      236.95      267.76     22.99 o
   5   5   9        4.64       -8.70     26.28 o
   6   5   9      247.03      200.05     26.09 o
   7   5   9      144.19      128.10     25.53 o
   8   5   9       10.55        2.17     35.41 o
   9   5   9       76.19       88.22     25.53 o
  10   5   9        0.17      -33.42     33.42 o
 -16   6   9        7.87       18.33     36.34 o
 -15   6   9        5.53        0.00     35.10 o
 -14   6   9       18.25       20.13     32.68 o
 -13   6   9        0.07      -26.96     33.61 o
 -12   6   9       24.35       32.62     20.81 o
 -11   6   9       46.43       94.37     20.75 o
 -10   6   9       32.18       30.63     18.64 o
  -9   6   9       69.25       63.43     17.33 o
  -8   6   9        5.67       15.97     21.62 o
  -7   6   9       22.85       -2.73     22.30 o
  -6   6   9       25.48       -6.59     21.43 o
  -5   6   9       10.11       -5.09     20.50 o
  -4   6   9        1.86        3.73     20.32 o
  -3   6   9      210.49      187.19     17.77 o
  -2   6   9      236.27      233.47     18.39 o
  -1   6   9        7.36       12.74     19.38 o
   0   6   9       10.37       17.77     13.85 o
   1   6   9        1.57        0.00     20.32 o
   2   6   9      134.92      118.91     19.32 o
   3   6   9        8.91      -23.11     23.11 o
   4   6   9      242.15      250.30     22.24 o
   5   6   9      107.49       97.41     21.00 o
   6   6   9       15.72      -13.48     28.64 o
   7   6   9        1.77       14.60     29.39 o
   8   6   9        5.05        0.00     30.69 o
   9   6   9       15.95       12.18     34.67 o
  10   6   9        1.95       -7.89     34.36 o
 -15   7   9       62.82       87.91     25.72 o
 -14   7   9      225.47      237.57     28.33 o
 -13   7   9      255.17      242.66     28.08 o
 -12   7   9       29.94       16.77     21.74 o
 -11   7   9      342.82      312.49     26.15 o
 -10   7   9      127.99      133.76     22.30 o
  -9   7   9      257.67      224.96     23.11 o
  -8   7   9       25.97      -18.20     25.16 o
  -7   7   9      822.92      795.77     29.14 o
  -6   7   9      214.20      278.88     19.32 o
  -5   7   9      325.97      345.48     21.56 o
  -4   7   9      110.81      100.02     17.08 o
  -3   7   9        0.79       31.81     12.92 o
  -2   7   9      297.83      316.72     19.32 o
  -1   7   9      125.35      129.59     17.08 o
   0   7   9      181.04      154.63     17.77 o
   1   7   9      391.12      370.58     22.37 o
   2   7   9      755.03      755.26     29.51 o
   3   7   9      191.39      195.20     20.00 o
   4   7   9      572.83      557.08     29.94 o
   5   7   9      197.47      205.82     23.30 o
   6   7   9       93.85       99.21     24.04 o
   7   7   9       21.65       10.69     22.49 o
   8   7   9      102.20      100.27     24.04 o
   9   7   9       43.88       65.92     25.47 o
 -15   8   9        6.55       -5.09     36.10 o
 -14   8   9        3.73      -25.97     36.16 o
 -13   8   9        0.29      -21.93     32.37 o
 -12   8   9       27.22        2.05     29.26 o
 -11   8   9       65.00       58.09     20.75 o
 -10   8   9      478.24      503.53     28.39 o
  -9   8   9      133.67      138.23     20.69 o
  -8   8   9       10.88       39.57     14.54 o
  -7   8   9      505.99      557.14     25.84 o
  -6   8   9      334.42      390.27     22.24 o
  -5   8   9       19.36       40.07     15.47 o
  -4   8   9      143.69      150.41     17.64 o
  -3   8   9       95.07      139.91     15.59 o
  -2   8   9      240.17      194.70     20.50 o
  -1   8   9       23.20       50.69     15.03 o
   0   8   9       50.71       -7.27     25.16 o
   1   8   9        7.35      -18.14     23.11 o
   2   8   9       41.63       32.55     18.45 o
   3   8   9       53.17       13.48     19.38 o
   4   8   9      302.66      295.22     24.73 o
   5   8   9      153.38      154.94     24.10 o
   6   8   9        0.72       42.06     19.57 o
   7   8   9      162.30      149.85     24.54 o
   8   8   9      157.63      154.07     28.27 o
   9   8   9       48.98       66.35     24.91 o
 -15   9   9       69.67      125.37     27.34 o
 -14   9   9       90.76      121.64     25.22 o
 -13   9   9      180.92      200.67     27.58 o
 -12   9   9       32.05       31.75     22.43 o
 -11   9   9        0.06       24.73     19.88 o
 -10   9   9        2.85      -20.44     27.77 o
  -9   9   9       41.17       22.80     23.17 o
  -8   9   9       74.26       86.35     17.89 o
  -7   9   9        0.29        1.62     23.36 o
  -6   9   9       93.59       97.79     18.08 o
  -5   9   9        1.68        4.47     22.55 o
  -4   9   9       33.92      -25.72     25.72 o
  -3   9   9     1024.86     1033.03     32.68 o
  -2   9   9      952.16      944.62     30.94 o
  -1   9   9       24.65      -14.85     24.79 o
   0   9   9     1402.84     1501.46     38.89 o
   1   9   9      318.96      309.32     23.11 o
   2   9   9        6.79      -24.97     26.59 o
   3   9   9       43.53      -14.04     27.46 o
   4   9   9        9.70       -7.46     26.40 o
   5   9   9       55.34       74.55     21.87 o
   6   9   9       45.40       19.13     23.30 o
   7   9   9       66.26       96.79     23.86 o
   8   9   9       28.93       62.31     24.04 o
   9   9   9        2.89       -2.61     36.22 o
 -14  10   9      114.62      114.37     28.76 o
 -13  10   9      147.69      104.56     28.33 o
 -12  10   9       31.61       85.92     20.81 o
 -11  10   9      152.68      136.74     24.04 o
 -10  10   9      476.10      517.82     29.82 o
  -9  10   9      265.16      307.65     25.35 o
  -8  10   9        5.53        2.61     19.07 o
  -7  10   9      723.14      749.42     31.37 o
  -6  10   9      516.99      486.07     27.34 o
  -5  10   9       71.63       82.57     18.95 o
  -4  10   9      131.68      131.58     18.64 o
  -3  10   9        0.01      -10.81     21.93 o
  -2  10   9       75.03       85.98     17.02 o
  -1  10   9        8.61      -18.89     26.15 o
   0  10   9       76.56       55.79     19.38 o
   1  10   9       32.24       18.45     25.29 o
   2  10   9       30.05       48.15     17.46 o
   3  10   9       43.78       44.23     19.94 o
   4  10   9      415.49      454.20     30.19 o
   5  10   9      191.77      224.71     25.53 o
   6  10   9        6.26       15.47     32.06 o
   7  10   9      168.38      206.38     26.96 o
   8  10   9      121.63      117.36     26.65 o
 -14  11   9      125.48      142.89     29.82 o
 -13  11   9      244.03      226.82     29.01 o
 -12  11   9        1.82      -20.38     35.29 o
 -11  11   9      196.06      204.64     26.34 o
 -10  11   9       25.55       33.24     19.63 o
  -9  11   9      604.28      576.59     31.44 o
  -8  11   9      121.14       99.21     22.18 o
  -7  11   9      324.61      326.10     25.97 o
  -6  11   9      573.71      599.70     29.76 o
  -5  11   9       16.77       34.67     17.15 o
  -4  11   9      165.78      143.14     19.63 o
  -3  11   9       57.08       55.85     17.89 o
  -2  11   9       17.09       42.31     16.03 o
  -1  11   9      141.30      106.61     19.76 o
   0  11   9        6.04        1.68     25.29 o
   1  11   9      472.99      468.80     28.02 o
   2  11   9      281.84      300.38     26.90 o
   3  11   9      236.58      266.21     26.78 o
   4  11   9      419.25      399.90     29.39 o
   5  11   9       20.21       20.32     23.73 o
   6  11   9      333.65      323.99     29.51 o
   7  11   9       57.05       -2.42     39.26 o
   8  11   9       84.92      111.14     27.09 o
 -13  12   9       16.12       16.34     24.04 o
 -12  12   9      125.82      146.49     28.58 o
 -11  12   9        1.53      -36.28     36.28 o
 -10  12   9       31.57       23.24     22.68 o
  -9  12   9        2.62        0.00     28.27 o
  -8  12   9        1.35        8.64     18.89 o
  -7  12   9       24.63       57.34     19.51 o
  -6  12   9        1.01      -14.35     20.07 o
  -5  12   9       64.59       34.17     20.19 o
  -4  12   9       26.37       20.75     25.78 o
  -3  12   9       29.73       29.26     19.20 o
  -2  12   9        9.85        3.48     28.52 o
  -1  12   9      526.37      576.71     29.26 o
   0  12   9      460.99      407.86     27.21 o
   1  12   9       56.19       25.97     20.25 o
   2  12   9      269.88      270.74     26.78 o
   3  12   9      119.83      142.08     24.10 o
   4  12   9        5.31       -6.34     32.18 o
   5  12   9       49.19       58.21     23.67 o
   6  12   9        2.32        5.90     22.86 o
   7  12   9       15.86        2.55     36.03 o
 -13  13   9      175.00      100.64     34.91 o
 -12  13   9       85.59      114.75     25.72 o
 -11  13   9       45.27       39.70     24.42 o
 -10  13   9        6.44      -26.65     33.05 o
  -9  13   9       12.38       19.07     33.80 o
  -8  13   9        7.28        9.13     20.87 o
  -7  13   9      349.40      354.61     28.64 o
  -6  13   9       18.30       19.01     29.39 o
  -5  13   9      573.50      592.68     32.18 o
  -4  13   9      897.70      845.53     35.10 o
  -3  13   9       42.51       72.38     19.32 o
  -2  13   9       65.09       74.55     21.43 o
  -1  13   9       57.52       72.75     19.51 o
   0  13   9       37.93        9.51     27.58 o
   1  13   9      229.52      271.92     25.10 o
   2  13   9      416.38      376.54     31.62 o
   3  13   9       62.99       23.36     24.48 o
   4  13   9      115.72       99.09     24.79 o
   5  13   9       83.75       92.63     26.03 o
   6  13   9       21.74        7.46     39.57 o
   7  13   9       13.39       21.00     37.09 o
 -12  14   9        8.93      -38.08     38.08 o
 -11  14   9        4.41      -34.11     34.11 o
 -10  14   9       62.69       81.70     24.04 o
  -9  14   9       39.75       11.18     33.18 o
  -8  14   9        1.01       30.07     30.81 o
  -7  14   9      523.97      568.89     32.43 o
  -6  14   9      406.47      415.31     28.14 o
  -5  14   9       10.43       -1.99     29.88 o
  -4  14   9        4.75       -4.91     20.63 o
  -3  14   9       32.84       27.34     20.50 o
  -2  14   9      142.04      130.28     24.23 o
  -1  14   9       29.98       17.83     29.39 o
   0  14   9        0.52       -5.03     20.44 o
   1  14   9        3.52       -2.05     28.76 o
   2  14   9        2.02        2.17     30.38 o
   3  14   9        0.77      -17.89     33.24 o
   4  14   9      304.11      337.16     30.75 o
   5  14   9      187.39      154.88     28.89 o
   6  14   9        1.37       10.38     32.74 o
 -11  15   9        5.17       -2.55     33.86 o
 -10  15   9       56.62       83.56     24.35 o
  -9  15   9       16.06       17.71     22.61 o
  -8  15   9        1.68       -2.30     32.86 o
  -7  15   9       30.03        0.00     32.37 o
  -6  15   9        2.28      -23.61     33.73 o
  -5  15   9        9.61      -33.18     33.18 o
  -4  15   9        5.30       20.81     30.07 o
  -3  15   9      405.07      404.94     30.50 o
  -2  15   9      449.30      449.29     31.06 o
  -1  15   9        2.06      -25.29     31.87 o
   0  15   9      552.91      587.83     33.11 o
   1  15   9      312.87      362.69     28.83 o
   2  15   9       12.51        9.13     33.30 o
   3  15   9       23.71       25.97     33.18 o
   4  15   9       12.13       50.51     22.74 o
   5  15   9        7.27       20.63     31.81 o
 -10  16   9       55.84       47.84     28.21 o
  -9  16   9        0.24       12.43     34.91 o
  -8  16   9       44.04       57.65     25.84 o
  -7  16   9      139.99      176.19     28.02 o
  -6  16   9      191.02      197.13     26.90 o
  -5  16   9       33.15        0.00     33.36 o
  -4  16   9      232.38      217.25     29.57 o
  -3  16   9      232.11      248.63     26.28 o
  -2  16   9        7.32      -24.42     30.81 o
  -1  16   9       20.80        0.00     31.56 o
   0  16   9        0.07       42.25     21.68 o
   1  16   9      142.65       96.98     27.46 o
   2  16   9        0.38      -24.10     31.93 o
   3  16   9       16.90      -17.46     34.48 o
   4  16   9        0.93       -5.16     34.04 o
  -9  17   9      102.63      119.47     28.45 o
  -8  17   9       25.49        0.00     37.90 o
  -7  17   9       20.00       42.06     24.54 o
  -6  17   9      248.59      293.92     29.39 o
  -5  17   9        4.69       32.12     21.93 o
  -4  17   9       90.54       70.76     27.21 o
  -3  17   9       33.63       41.13     26.22 o
  -2  17   9        0.62        4.72     33.86 o
  -1  17   9        4.34       26.22     22.74 o
   0  17   9        0.89       -4.85     33.36 o
   1  17   9       43.10       24.79     33.05 o
   2  17   9      203.22      179.54     30.50 o
  -7  18   9       55.76       28.83     27.71 o
  -6  18   9       25.83       33.36     37.28 o
  -5  18   9      106.19      123.88     27.77 o
  -4  18   9        7.42       32.55     24.60 o
  -3  18   9        0.81        6.27     23.67 o
  -2  18   9        1.25       37.59     23.61 o
  -1  18   9        0.41      -17.71     36.59 o
   0  18   9        1.27       15.41     35.60 o
   1  18   9       17.32      -40.01     40.01 o
 -16   0  10       14.61       54.24     22.86 o
 -15   0  10      267.68      309.95     30.75 o
 -14   0  10     1344.99     1347.14     46.59 o
 -13   0  10       14.73      -17.52     31.06 o
 -12   0  10      864.70      934.31     35.91 o
 -11   0  10      249.26      232.47     23.30 o
 -10   0  10       66.52       34.85     17.77 o
  -9   0  10        7.61        1.43     23.79 o
  -8   0  10      755.02      731.16     27.09 o
  -7   0  10      603.29      537.39     23.73 o
  -6   0  10       18.29       18.45     18.70 o
  -5   0  10      103.35       93.69     15.78 o
  -4   0  10       26.34       -8.20     21.31 o
  -3   0  10     1764.45     1684.17     35.23 o
  -2   0  10      456.00      393.26     20.63 o
  -1   0  10       17.35       13.42     20.25 o
   0   0  10     2370.90     2337.55     42.00 o
   1   0  10     1929.22     1842.03     39.45 o
   2   0  10       46.53       59.02     15.47 o
   3   0  10     2674.90     2614.56     49.14 o
   4   0  10      429.64      422.27     25.72 o
   5   0  10       35.89       12.30     27.71 o
   6   0  10        6.75        7.64     24.97 o
   7   0  10       80.05       92.75     23.11 o
   8   0  10       30.00       -4.47     35.29 o
   9   0  10      118.15      161.78     27.15 o
  10   0  10      133.57      163.20     28.76 o
 -16   1  10        2.42       15.76     19.45 o
 -15   1  10      141.24      124.16     32.52 o
 -14   1  10       57.60       53.62     16.21 o
 -13   1  10        8.56       -5.46     19.79 o
 -12   1  10      335.12      335.40     18.71 o
 -11   1  10      509.74      563.61     20.87 o
 -10   1  10      575.78      563.26     22.52 o
  -9   1  10        6.17       -9.74     15.58 o
  -8   1  10      198.18      216.79     13.42 o
  -7   1  10     1980.33     1915.73     27.43 o
  -6   1  10      635.30      593.05     16.83 o
  -5   1  10      132.01      142.03     11.54 o
  -4   1  10      946.76      900.91     19.24 o
  -3   1  10      578.54      535.02     25.32 o
  -2   1  10        0.51        7.24     12.21 o
  -1   1  10      173.57      159.23     11.73 o
   0   1  10       20.82       -9.49     14.61 o
   1   1  10      466.71      464.58     16.25 o
   2   1  10        9.18      -16.17     16.17 o
   3   1  10      232.65      211.56     14.92 o
   4   1  10      255.92      253.61     28.27 o
   5   1  10       21.28       15.83     14.78 o
   6   1  10      251.49      233.59     22.89 o
   7   1  10      310.14      299.52     20.24 o
   8   1  10       98.53       46.01     25.13 o
   9   1  10       30.95       18.99     21.78 o
 -16   2  10      129.77      147.90     19.81 o
 -15   2  10       84.14       71.21     17.37 o
 -14   2  10       37.28      -15.54     22.85 o
 -13   2  10        0.24       -5.21     20.70 o
 -12   2  10       12.23       14.14     15.23 o
 -11   2  10       10.05      -18.88     18.88 o
 -10   2  10       70.58       73.84     13.60 o
  -9   2  10        7.27       13.01     12.51 o
  -8   2  10        5.01        8.98     14.63 o
  -7   2  10        0.37        7.38     11.55 o
  -6   2  10     1633.99     1614.67     39.33 o
  -5   2  10       32.78       16.65     26.22 o
  -4   2  10     1001.21      957.19     20.54 o
  -3   2  10     1286.94     1209.07     21.79 o
  -2   2  10       15.34       11.15     14.26 o
  -1   2  10      397.95      373.76     14.81 o
   0   2  10      463.73      484.59     24.57 o
   1   2  10      431.99      410.68     23.70 o
   2   2  10      140.10      152.48     16.62 o
   3   2  10        3.83      -17.24     17.24 o
   4   2  10       45.88       64.62     16.96 o
   5   2  10       51.74       45.14     24.76 o
   6   2  10       65.61       90.36     20.84 o
   7   2  10      131.41      150.97     17.28 o
   8   2  10        4.96        9.36     18.60 o
   9   2  10      116.87       98.72     34.79 o
 -16   3  10       44.71       52.33     22.68 o
 -15   3  10       17.72      -23.34     24.28 o
 -14   3  10       27.74       13.57     17.42 o
 -13   3  10       79.45       78.37     15.99 o
 -12   3  10      207.31      193.98     16.92 o
 -11   3  10       17.82      -17.38     21.37 o
 -10   3  10        2.93       -2.27     24.85 o
  -9   3  10        1.93       -5.06     33.61 o
  -8   3  10       30.39       17.04     15.00 o
  -7   3  10        0.83      -14.60     14.60 o
  -6   3  10        1.45       -3.87     14.91 o
  -5   3  10        5.50       10.66     14.28 o
  -4   3  10      222.31      196.93     31.00 o
  -3   3  10      265.20      243.82     14.05 o
  -2   3  10     2566.71     2519.17     36.81 o
  -1   3  10      221.59      234.99     13.00 o
   0   3  10      164.31      167.59     22.40 o
   1   3  10      245.80      212.93     13.80 o
   2   3  10        6.03        2.53     12.83 o
   3   3  10       19.21       20.95     22.27 o
   4   3  10        3.72       -4.98     17.33 o
   5   3  10        5.10       18.44     13.59 o
   6   3  10       42.74       45.05     21.15 o
   7   3  10        0.03      -32.55     35.38 o
   8   3  10       20.07       20.53     20.31 o
   9   3  10       33.32       26.53     20.80 o
 -16   4  10        9.37       10.13     30.81 o
 -15   4  10       37.14       21.12     35.66 o
 -14   4  10        0.10       32.62     20.94 o
 -13   4  10       37.58        0.00     32.37 o
 -12   4  10      150.33      214.83     22.55 o
 -11   4  10      143.46      137.24     21.18 o
 -10   4  10      556.55      577.02     28.70 o
  -9   4  10       73.15       52.43     17.40 o
  -8   4  10       67.58      103.87     17.89 o
  -7   4  10       16.95       24.54     15.59 o
  -6   4  10        0.15       -6.52     18.76 o
  -5   4  10       81.79       68.65     15.72 o
  -4   4  10     1005.99     1042.16     28.89 o
  -3   4  10        3.05      -21.43     21.43 o
  -2   4  10      738.08      678.10     26.09 o
  -1   4  10      561.75      568.64     24.23 o
   0   4  10       38.89       36.34     14.85 o
   1   4  10        1.85        2.80     20.25 o
   2   4  10      124.98      101.64     17.52 o
   3   4  10       76.96       69.27     19.63 o
   4   4  10      375.19      360.52     27.40 o
   5   4  10      386.28      321.44     27.15 o
   6   4  10        7.97        7.89     30.07 o
   7   4  10       29.07      -34.60     34.60 o
   8   4  10        8.58      -34.91     34.91 o
   9   4  10      134.22      137.73     28.45 o
 -16   5  10        2.09        2.55     33.98 o
 -15   5  10        2.25      -23.86     35.23 o
 -14   5  10       43.65       28.76     22.86 o
 -13   5  10       18.95       24.60     28.45 o
 -12   5  10       84.03      137.30     21.56 o
 -11   5  10       67.36       95.92     20.50 o
 -10   5  10       76.25       89.71     19.38 o
  -9   5  10       12.95      -14.04     25.22 o
  -8   5  10      409.27      414.32     22.43 o
  -7   5  10      581.92      566.71     25.29 o
  -6   5  10       12.36       -4.04     21.81 o
  -5   5  10      165.29      181.28     16.90 o
  -4   5  10      785.64      716.93     26.09 o
  -3   5  10      318.78      303.55     20.07 o
  -2   5  10       42.24        5.22     23.67 o
  -1   5  10      111.46      133.94     15.53 o
   0   5  10      283.41      238.13     20.94 o
   1   5  10       60.97       71.26     16.46 o
   2   5  10        3.96       26.09     15.78 o
   3   5  10      695.65      655.43     28.89 o
   4   5  10      320.26      310.50     25.84 o
   5   5  10       24.63       51.44     19.57 o
   6   5  10       14.54       -1.99     26.90 o
   7   5  10      190.28      185.32     26.90 o
   8   5  10      177.19      164.76     29.51 o
   9   5  10        0.31       22.68     34.60 o
 -15   6  10      221.08      234.65     29.63 o
 -14   6  10      527.81      590.20     34.04 o
 -13   6  10        0.15      -14.85     29.82 o
 -12   6  10      772.08      768.87     35.04 o
 -11   6  10      281.13      232.47     25.66 o
 -10   6  10      491.13      494.40     28.52 o
  -9   6  10      105.53       98.47     20.25 o
  -8   6  10      169.63      150.28     20.44 o
  -7   6  10        6.13      -13.23     22.68 o
  -6   6  10       52.10        2.86     22.61 o
  -5   6  10      254.30      267.89     20.25 o
  -4   6  10       66.48       56.53     16.46 o
  -3   6  10      129.69      142.45     16.84 o
  -2   6  10      264.64      245.89     19.51 o
  -1   6  10       82.54       61.88     17.52 o
   0   6  10     1899.73     1809.97     41.00 o
   1   6  10      790.93      758.18     29.82 o
   2   6  10       75.98       59.45     18.76 o
   3   6  10      635.15      585.10     29.32 o
   4   6  10      144.17      111.14     23.17 o
   5   6  10       94.29      120.90     21.81 o
   6   6  10       21.49      -10.31     31.99 o
   7   6  10      213.13      193.77     27.40 o
   8   6  10       99.08      101.27     26.59 o
   9   6  10       37.97       35.91     37.90 o
 -15   7  10        0.92       15.10     31.37 o
 -14   7  10       66.30      101.70     24.42 o
 -13   7  10       58.55       -8.70     36.34 o
 -12   7  10      126.32      135.19     25.41 o
 -11   7  10      174.34      201.66     24.23 o
 -10   7  10       63.13       75.05     20.44 o
  -9   7  10       35.43       63.24     17.46 o
  -8   7  10       44.43       94.43     17.27 o
  -7   7  10      249.55      227.38     21.93 o
  -6   7  10      848.54      821.86     29.94 o
  -5   7  10       16.08      -14.41     24.04 o
  -4   7  10      861.79      846.96     29.20 o
  -3   7  10      282.29      337.96     20.63 o
  -2   7  10        1.71      -20.94     20.94 o
  -1   7  10       16.69       -7.33     23.36 o
   0   7  10        0.69       16.65     22.55 o
   1   7  10       10.67       54.55     15.41 o
   2   7  10      418.91      412.89     25.41 o
   3   7  10      112.20       94.93     19.88 o
   4   7  10      301.29      366.54     26.34 o
   5   7  10      175.74      195.70     25.16 o
   6   7  10       23.78       -6.40     30.32 o
   7   7  10      127.78       98.66     25.97 o
   8   7  10       58.45       36.96     25.41 o
 -15   8  10        0.67      -39.14     39.14 o
 -14   8  10        0.07      -33.05     33.05 o
 -13   8  10       87.11       97.60     23.55 o
 -12   8  10      114.80      134.32     23.17 o
 -11   8  10       12.38       11.80     20.32 o
 -10   8  10      412.04      403.01     27.77 o
  -9   8  10       52.06        7.02     29.32 o
  -8   8  10      459.97      427.92     25.97 o
  -7   8  10        0.26      -19.20     22.49 o
  -6   8  10      106.48       97.48     19.26 o
  -5   8  10      240.68      250.12     20.87 o
  -4   8  10      279.21      227.50     21.56 o
  -3   8  10      239.03      290.50     21.06 o
  -2   8  10      143.73      121.89     19.13 o
  -1   8  10      293.67      272.67     22.43 o
   0   8  10        3.53       19.82     16.34 o
   1   8  10      178.13      183.83     21.31 o
   2   8  10       52.79       54.48     20.56 o
   3   8  10       27.88       41.07     19.01 o
   4   8  10        6.13       25.16     26.03 o
   5   8  10       37.15       49.51     22.99 o
   6   8  10        1.75      -32.18     32.18 o
   7   8  10      118.05      166.31     26.22 o
   8   8  10        4.03       17.71     25.22 o
 -14   9  10        0.22       29.70     33.73 o
 -13   9  10       11.87      -34.17     34.17 o
 -12   9  10       59.52       15.22     35.35 o
 -11   9  10        3.70       48.02     19.69 o
 -10   9  10       29.78       19.26     30.50 o
  -9   9  10        3.09      -12.80     26.03 o
  -8   9  10       41.43       34.91     18.45 o
  -7   9  10       58.98       78.78     18.58 o
  -6   9  10        0.14      -24.29     24.29 o
  -5   9  10       41.34       17.46     17.58 o
  -4   9  10       28.29       26.71     15.90 o
  -3   9  10       16.77        3.11     23.48 o
  -2   9  10        0.21       15.84     22.18 o
  -1   9  10        2.05       -9.69     24.66 o
   0   9  10       37.58       34.91     18.45 o
   1   9  10       29.42       25.84     26.53 o
   2   9  10       18.82       19.88     26.84 o
   3   9  10       78.62       88.34     20.38 o
   4   9  10       81.60       49.27     23.24 o
   5   9  10        3.94      -14.97     31.31 o
   6   9  10        1.99        2.30     32.12 o
   7   9  10        6.30       25.53     23.73 o
   8   9  10        1.08       -2.61     34.79 o
 -14  10  10        2.42       -2.55     36.90 o
 -13  10  10      112.22      139.04     26.96 o
 -12  10  10      136.82      113.81     26.59 o
 -11  10  10       52.02       70.14     23.98 o
 -10  10  10      367.79      354.92     30.07 o
  -9  10  10      110.23      146.31     21.12 o
  -8  10  10       95.14       98.78     20.87 o
  -7  10  10       57.66       54.61     19.57 o
  -6  10  10       94.41      140.22     20.75 o
  -5  10  10      121.75      128.97     21.50 o
  -4  10  10      626.24      639.27     29.76 o
  -3  10  10      312.69      372.13     24.91 o
  -2  10  10      105.45      112.63     19.20 o
  -1  10  10      242.52      238.75     22.61 o
   0  10  10       73.85       65.48     20.69 o
   1  10  10        1.06       -9.07     25.53 o
   2  10  10      128.71      137.86     21.62 o
   3  10  10        3.82        7.95     29.01 o
   4  10  10      122.09      142.33     23.86 o
   5  10  10      358.72      401.46     31.37 o
   6  10  10        2.31        7.08     32.43 o
   7  10  10      152.97      226.01     27.83 o
 -13  11  10       80.36        2.49     38.08 o
 -12  11  10       32.01        0.00     37.65 o
 -11  11  10       90.83      165.07     23.92 o
 -10  11  10      243.06      272.24     25.91 o
  -9  11  10       18.33      -12.05     31.06 o
  -8  11  10      262.39      250.74     26.03 o
  -7  11  10      818.37      836.46     34.11 o
  -6  11  10      252.33      249.81     24.79 o
  -5  11  10       65.12       19.45     29.63 o
  -4  11  10       75.68       83.99     19.51 o
  -3  11  10        0.50       10.50     24.60 o
  -2  11  10       63.43       68.71     19.07 o
  -1  11  10        3.25      -26.15     26.15 o
   0  11  10        0.80      -12.86     26.96 o
   1  11  10        0.02       28.52     29.63 o
   2  11  10      117.87      125.74     24.04 o
   3  11  10       71.58       93.38     23.17 o
   4  11  10       62.59       73.18     23.05 o
   5  11  10       66.21       44.98     25.04 o
   6  11  10       38.54      -29.39     38.39 o
   7  11  10      118.48      144.26     28.76 o
 -13  12  10       96.86       59.39     29.63 o
 -12  12  10       52.30       69.58     25.29 o
 -11  12  10      222.23      219.80     29.94 o
 -10  12  10        3.50      -17.58     33.11 o
  -9  12  10       79.30       96.79     22.68 o
  -8  12  10      142.04      140.53     24.79 o
  -7  12  10      434.06      440.04     28.76 o
  -6  12  10       21.32       15.22     26.96 o
  -5  12  10      628.60      664.99     33.80 o
  -4  12  10      252.73      242.66     23.86 o
  -3  12  10       11.39       18.51     27.09 o
  -2  12  10      217.94      199.49     23.79 o
  -1  12  10       17.63       -5.65     30.63 o
   0  12  10      901.38      843.23     36.78 o
   1  12  10     1163.42     1207.73     42.00 o
   2  12  10       41.01       60.32     22.74 o
   3  12  10      895.50      939.22     39.57 o
   4  12  10      141.89      107.29     27.77 o
   5  12  10      137.07      190.04     27.21 o
   6  12  10       16.81        2.55     35.91 o
 -12  13  10       40.35       49.64     24.85 o
 -11  13  10      304.01      259.00     32.18 o
 -10  13  10       70.07       16.15     37.15 o
  -9  13  10       29.92       75.23     20.69 o
  -8  13  10      390.54      399.47     30.81 o
  -7  13  10      264.65      320.01     28.45 o
  -6  13  10       30.30       59.45     21.50 o
  -5  13  10       25.64       24.73     20.32 o
  -4  13  10      165.08      175.63     23.17 o
  -3  13  10       28.52       59.77     20.56 o
  -2  13  10      356.79      347.41     27.21 o
  -1  13  10       76.23       80.14     22.12 o
   0  13  10        4.58       27.65     20.94 o
   1  13  10       46.56       57.03     21.81 o
   2  13  10       63.82       74.43     24.04 o
   3  13  10       37.83       26.22     22.99 o
   4  13  10      136.06      174.45     25.72 o
   5  13  10       18.95      -25.10     37.59 o
 -11  14  10       12.66       50.69     24.17 o
 -10  14  10        1.02       24.23     30.07 o
  -9  14  10       45.35       23.30     33.11 o
  -8  14  10       70.63       35.97     36.78 o
  -7  14  10       56.35       75.30     23.05 o
  -6  14  10      711.76      796.27     36.90 o
  -5  14  10      246.19      352.44     28.02 o
  -4  14  10      614.70      641.64     35.35 o
  -3  14  10      569.65      648.22     33.92 o
  -2  14  10       18.48       22.99     30.69 o
  -1  14  10      487.79      464.58     32.37 o
   0  14  10       33.16       17.33     32.86 o
   1  14  10       58.75       61.26     23.79 o
   2  14  10       22.53       27.65     33.42 o
   3  14  10       19.00      -35.16     35.16 o
   4  14  10       72.85       70.08     27.46 o
   5  14  10        0.02       10.50     35.04 o
 -10  15  10       35.84       47.09     26.47 o
  -9  15  10       10.75       -7.33     33.67 o
  -8  15  10       49.58       79.40     24.35 o
  -7  15  10       24.78      -20.75     33.67 o
  -6  15  10       35.39      -13.54     34.98 o
  -5  15  10      272.98      232.29     29.32 o
  -4  15  10        0.07       13.23     32.43 o
  -3  15  10      135.17      156.43     26.78 o
  -2  15  10      170.16      207.25     28.39 o
  -1  15  10       29.51      -36.47     36.47 o
   0  15  10       34.04       20.63     33.42 o
   1  15  10      210.99      215.27     28.58 o
   2  15  10      165.41      197.93     26.47 o
   3  15  10       28.81       55.42     25.91 o
   4  15  10        3.72      -21.00     38.95 o
  -9  16  10       16.15      -17.95     40.20 o
  -8  16  10       29.46       61.01     23.67 o
  -7  16  10      104.80      117.05     24.79 o
  -6  16  10        2.36      -31.06     36.96 o
  -5  16  10       10.72       40.07     22.12 o
  -4  16  10      137.66      154.32     28.21 o
  -3  16  10       19.70      -25.72     34.85 o
  -2  16  10      168.53      170.35     27.34 o
  -1  16  10       87.20       93.93     27.83 o
   0  16  10        3.78       -1.24     24.48 o
   1  16  10       56.77       69.52     27.09 o
   2  16  10       28.31       56.29     26.09 o
  -8  17  10        0.12      -13.11     37.09 o
  -7  17  10       76.89       60.26     27.89 o
  -6  17  10       89.97       60.39     26.53 o
  -5  17  10        0.21       24.85     36.84 o
  -4  17  10       63.29      129.47     23.86 o
  -3  17  10        6.78       43.12     23.36 o
  -2  17  10        8.87       12.36     33.67 o
  -1  17  10       14.53      -20.07     35.60 o
   0  17  10       49.28       15.28     41.93 o
   1  17  10        7.68      -35.47     35.47 o
  -4  18  10       23.62       18.26     37.40 o
  -3  18  10        0.60       -7.83     38.64 o
  -2  18  10       13.42      -35.60     35.60 o
 -16   1  11       65.58       54.91     22.42 o
 -15   1  11       87.85      103.07     18.16 o
 -14   1  11       32.35        5.12     24.42 o
 -13   1  11       12.37       -9.26     17.31 o
 -12   1  11      162.59      176.53     17.11 o
 -11   1  11       73.12       55.54     14.40 o
 -10   1  11       37.43       33.48     12.38 o
  -9   1  11       78.11       57.32     13.18 o
  -8   1  11        7.01       -6.10     12.35 o
  -7   1  11       89.32       51.41     12.32 o
  -6   1  11      277.42      256.06     14.16 o
  -5   1  11       42.17       65.45     33.80 o
  -4   1  11       45.46       43.44     18.36 o
  -3   1  11      370.19      379.63     15.11 o
  -2   1  11      110.10      110.76     16.71 o
  -1   1  11     1076.11     1069.70     22.51 o
   0   1  11     2197.92     2173.49    105.68 o
   1   1  11       93.13       85.72     13.25 o
   2   1  11     1884.15     1855.24     34.04 o
   3   1  11       47.93       51.30     21.90 o
   4   1  11       80.96       93.76     22.05 o
   5   1  11        6.90        0.31     30.44 o
   6   1  11       46.38       24.61     36.87 o
   7   1  11        1.83        8.60     22.49 o
   8   1  11       57.78       54.70     46.97 o
   9   1  11        0.79       25.22     34.36 o
 -16   2  11        0.21      -18.81     24.69 o
 -15   2  11       15.72       22.84     18.37 o
 -14   2  11       20.59       11.56     18.18 o
 -13   2  11       90.81       85.37     40.57 o
 -12   2  11      265.84      256.18     18.97 o
 -11   2  11      187.35      218.04     16.03 o
 -10   2  11       27.16        7.75     21.12 o
  -9   2  11      353.42      347.94     22.99 o
  -8   2  11      928.82      932.08     36.72 o
  -7   2  11      424.21      384.66     16.69 o
  -6   2  11       40.01       36.28     18.14 o
  -5   2  11     1244.25     1210.27     23.26 o
  -4   2  11     1077.26      958.73     21.28 o
  -3   2  11      251.54      241.95     14.32 o
  -2   2  11       30.29       43.42     12.49 o
  -1   2  11       82.27       78.35     23.95 o
   0   2  11       61.04       27.69     16.96 o
   1   2  11       32.70       37.29     11.60 o
   2   2  11        9.27        6.45     17.97 o
   3   2  11      286.85      303.07     31.00 o
   4   2  11      102.24      100.21     15.23 o
   5   2  11      285.07      302.39     37.90 o
   6   2  11      336.45      367.66     21.13 o
   7   2  11      113.03      103.67     18.15 o
   8   2  11       21.31       42.33     20.97 o
 -16   3  11       13.06        1.65     27.12 o
 -15   3  11       90.77      124.41     18.25 o
 -14   3  11      170.27      193.78     18.57 o
 -13   3  11        8.16       -9.51     21.66 o
 -12   3  11      643.80      655.09     47.28 o
 -11   3  11      283.49      307.85     18.42 o
 -10   3  11      150.13      163.20     15.99 o
  -9   3  11      173.64      195.33     14.71 o
  -8   3  11      128.99      125.17     31.99 o
  -7   3  11      977.74     1015.64     22.38 o
  -6   3  11       11.65       -4.61     16.41 o
  -5   3  11     1398.57     1407.74     29.14 o
  -4   3  11      941.03      996.57     30.50 o
  -3   3  11       21.92       25.65     11.90 o
  -2   3  11      588.72      593.03     18.29 o
  -1   3  11      436.12      416.31     16.87 o
   0   3  11      126.54      129.11     18.36 o
   1   3  11      246.40      270.43     21.40 o
   2   3  11       23.72       44.63     11.67 o
   3   3  11      896.73      877.06     24.22 o
   4   3  11      518.75      525.23     21.63 o
   5   3  11       17.79       19.38     17.95 o
   6   3  11      108.40      119.74     34.57 o
   7   3  11       10.85       45.09     15.28 o
   8   3  11       97.04      100.78     18.80 o
 -16   4  11        3.20      -15.47     34.60 o
 -15   4  11       49.68       58.77     26.65 o
 -14   4  11       76.26       77.04     24.04 o
 -13   4  11       46.72       29.14     22.74 o
 -12   4  11      325.00      275.71     28.89 o
 -11   4  11      119.51      150.84     21.68 o
 -10   4  11      106.19      101.64     20.38 o
  -9   4  11       32.00       39.57     17.02 o
  -8   4  11       86.22       91.39     18.51 o
  -7   4  11      222.19      234.84     19.76 o
  -6   4  11       51.96       65.54     16.77 o
  -5   4  11      582.15      571.99     25.60 o
  -4   4  11      661.81      631.38     25.97 o
  -3   4  11       34.00       18.02     16.21 o
  -2   4  11      175.71      168.67     18.89 o
  -1   4  11        1.83       36.03     14.91 o
   0   4  11      136.01       99.46     18.51 o
   1   4  11        8.03       18.76     15.78 o
   2   4  11      233.23      249.25     22.74 o
   3   4  11      237.80      212.72     23.92 o
   4   4  11       25.99       17.71     19.94 o
   5   4  11        3.43        5.96     27.89 o
   6   4  11      172.31      161.59     26.47 o
   7   4  11      150.38      124.13     26.71 o
   8   4  11        0.88       28.39     22.99 o
 -15   5  11      178.17      185.20     28.21 o
 -14   5  11       19.56       18.14     33.55 o
 -13   5  11      181.84      132.39     25.29 o
 -12   5  11       91.77       88.09     21.37 o
 -11   5  11      195.89      156.87     25.16 o
 -10   5  11        0.44      -21.00     24.60 o
  -9   5  11      191.46      196.81     21.12 o
  -8   5  11        0.93        3.17     23.61 o
  -7   5  11      169.50      156.62     19.76 o
  -6   5  11       10.44       -2.92     21.43 o
  -5   5  11      177.20      157.99     19.38 o
  -4   5  11      264.44      224.83     20.38 o
  -3   5  11      513.13      457.12     24.66 o
  -2   5  11       82.52       75.23     17.15 o
  -1   5  11     1101.86     1105.90     34.11 o
   0   5  11      554.65      534.78     27.15 o
   1   5  11       52.11       24.10     25.66 o
   2   5  11      416.78      424.26     26.71 o
   3   5  11        1.84        3.60     25.72 o
   4   5  11      133.72      140.96     21.62 o
   5   5  11       13.07       -4.04     32.55 o
   6   5  11       70.43       82.75     23.67 o
   7   5  11        0.67       11.68     32.80 o
   8   5  11       12.63      -17.58     37.77 o
 -15   6  11        0.86      -10.06     36.03 o
 -14   6  11       24.61      -14.04     36.28 o
 -13   6  11        4.63       13.11     28.89 o
 -12   6  11        0.00        8.20     29.14 o
 -11   6  11      102.87       96.30     22.80 o
 -10   6  11       23.49       44.48     17.83 o
  -9   6  11       58.27       65.42     19.38 o
  -8   6  11      101.89       83.81     18.64 o
  -7   6  11       40.99       37.90     18.08 o
  -6   6  11       35.47       22.99     25.04 o
  -5   6  11       21.70       48.83     15.59 o
  -4   6  11        8.34       13.42     22.05 o
  -3   6  11       12.46      -22.43     24.66 o
  -2   6  11      373.80      326.16     24.23 o
  -1   6  11      305.38      269.81     22.30 o
   0   6  11       37.06       19.26     22.92 o
   1   6  11       78.01       77.78     19.38 o
   2   6  11       13.62       12.18     25.97 o
   3   6  11      289.17      246.27     26.53 o
   4   6  11        6.39       23.42     27.89 o
   5   6  11        7.20       24.97     29.76 o
   6   6  11        4.85       36.72     22.24 o
   7   6  11       17.75       29.76     24.60 o
   8   6  11        9.54       -7.64     36.22 o
 -15   7  11       34.11        0.00     39.76 o
 -14   7  11        5.52       23.98     31.99 o
 -13   7  11       11.54       20.19     32.31 o
 -12   7  11        6.50       21.06     34.48 o
 -11   7  11        9.64       23.79     27.46 o
 -10   7  11      257.34      266.02     24.23 o
  -9   7  11      220.45      205.57     24.04 o
  -8   7  11       33.04       45.91     16.77 o
  -7   7  11      326.00      349.08     24.85 o
  -6   7  11       36.66       17.52     17.27 o
  -5   7  11        0.13      -17.21     25.16 o
  -4   7  11       34.81       37.21     18.33 o
  -3   7  11      222.47      249.99     21.31 o
  -2   7  11        8.44       20.44     16.53 o
  -1   7  11      139.66      138.42     21.12 o
   0   7  11       53.98       47.40     17.83 o
   1   7  11      162.95      148.85     20.87 o
   2   7  11       44.32       64.49     17.33 o
   3   7  11        1.23      -26.84     30.32 o
   4   7  11       10.27       13.17     19.76 o
   5   7  11       77.77       86.42     23.42 o
   6   7  11       56.03        4.60     32.12 o
   7   7  11        8.33       52.99     23.05 o
 -15   8  11       28.08       23.67     36.72 o
 -14   8  11        4.81       13.54     24.85 o
 -13   8  11       14.46       27.71     22.80 o
 -12   8  11      166.88      142.21     25.60 o
 -11   8  11      115.91      126.92     24.79 o
 -10   8  11        9.15      -31.68     31.68 o
  -9   8  11       47.31       12.92     29.39 o
  -8   8  11      242.46      258.13     23.86 o
  -7   8  11      324.01      306.22     24.60 o
  -6   8  11        0.42       18.26     24.35 o
  -5   8  11       62.58       66.85     18.45 o
  -4   8  11       90.28       80.08     20.07 o
  -3   8  11       34.75       28.33     17.52 o
  -2   8  11        9.99       -6.59     22.86 o
  -1   8  11       59.44       71.26     17.89 o
   0   8  11       53.37       24.23     25.53 o
   1   8  11       11.72       -1.80     27.46 o
   2   8  11      324.77      340.57     28.64 o
   3   8  11      125.86      149.60     24.04 o
   4   8  11        2.12        4.16     26.84 o
   5   8  11       48.42       55.66     23.67 o
   6   8  11       40.32       59.21     24.66 o
   7   8  11       91.83       68.21     27.15 o
 -14   9  11      253.14      251.98     30.75 o
 -13   9  11       36.12       14.29     36.90 o
 -12   9  11      474.33      481.29     33.61 o
 -11   9  11      628.41      618.21     34.67 o
 -10   9  11        6.97        8.08     29.01 o
  -9   9  11      735.69      737.31     34.11 o
  -8   9  11       14.33       36.84     18.70 o
  -7   9  11      397.00      396.36     27.71 o
  -6   9  11       21.57       68.59     20.75 o
  -5   9  11     1562.75     1610.86     42.62 o
  -4   9  11     1016.92      975.38     35.04 o
  -3   9  11       66.81       61.07     20.56 o
  -2   9  11      437.25      386.17     27.09 o
  -1   9  11       10.91       22.80     27.89 o
   0   9  11      149.41      161.53     21.31 o
   1   9  11      213.40      162.89     24.35 o
   2   9  11       15.79       13.67     28.02 o
   3   9  11      817.25      789.12     35.78 o
   4   9  11      318.21      315.60     29.63 o
   5   9  11      157.41      160.84     26.15 o
   6   9  11      321.98      310.01     31.00 o
   7   9  11        0.52       -2.61     35.91 o
 -14  10  11        2.55       36.59     22.99 o
 -13  10  11        0.03       -9.82     34.79 o
 -12  10  11       49.57       98.78     24.54 o
 -11  10  11      288.17      273.11     30.69 o
 -10  10  11      117.43       97.41     23.42 o
  -9  10  11      225.83      238.31     26.40 o
  -8  10  11     1106.13     1093.04     39.88 o
  -7  10  11      364.84      386.05     27.77 o
  -6  10  11        0.16        0.00     25.97 o
  -5  10  11      228.52      255.15     24.48 o
  -4  10  11      282.79      322.68     26.09 o
  -3  10  11        1.76        4.47     18.51 o
  -2  10  11      161.15      177.37     23.92 o
  -1  10  11      126.99       85.36     22.43 o
   0  10  11       15.88       32.12     18.33 o
   1  10  11       32.39       27.40     28.45 o
   2  10  11        1.55        8.14     28.08 o
   3  10  11      180.41      112.20     27.02 o
   4  10  11      136.66       97.91     25.91 o
   5  10  11        1.52       -2.36     31.81 o
   6  10  11      167.49      201.66     29.88 o
 -13  11  11       39.74       63.74     25.97 o
 -12  11  11       43.96        2.42     37.96 o
 -11  11  11       29.46       -2.30     36.72 o
 -10  11  11        1.80      -24.04     31.75 o
  -9  11  11       43.95       55.48     21.43 o
  -8  11  11        0.28        6.03     31.44 o
  -7  11  11        4.87      -28.52     28.52 o
  -6  11  11        2.29       25.78     19.94 o
  -5  11  11        0.97       -7.52     30.01 o
  -4  11  11       30.74        1.86     22.61 o
  -3  11  11      208.35      266.95     24.10 o
  -2  11  11        3.69       22.74     19.94 o
  -1  11  11      423.61      403.94     28.39 o
   0  11  11      175.22      184.08     24.48 o
   1  11  11       62.83       12.30     31.68 o
   2  11  11      228.99      215.02     27.77 o
   3  11  11       21.81        2.24     31.44 o
   4  11  11      139.49      127.54     27.83 o
   5  11  11       76.09       24.66     37.09 o
   6  11  11        2.65      -33.92     33.92 o
 -12  12  11        1.19        7.52     31.62 o
 -11  12  11        4.00        2.36     30.50 o
 -10  12  11        0.40       27.40     29.07 o
  -9  12  11        4.69       63.55     20.19 o
  -8  12  11        0.05       12.67     31.13 o
  -7  12  11       17.77        0.00     20.75 o
  -6  12  11        9.45       34.23     19.82 o
  -5  12  11        5.72        9.94     28.70 o
  -4  12  11      140.82      157.61     23.86 o
  -3  12  11      173.88      198.37     25.29 o
  -2  12  11        3.32       11.93     28.02 o
  -1  12  11       12.72       -2.05     29.32 o
   0  12  11      207.48      177.74     25.29 o
   1  12  11       57.33       56.85     23.79 o
   2  12  11        0.46       -6.71     32.99 o
   3  12  11       10.26      -33.98     33.98 o
   4  12  11        8.02      -34.91     34.91 o
   5  12  11        0.00       25.66     24.97 o
 -12  13  11        0.03      -23.55     38.15 o
 -11  13  11        0.05      -34.85     34.85 o
 -10  13  11       67.66       66.91     25.04 o
  -9  13  11       62.68       79.33     24.48 o
  -8  13  11       52.31      104.50     23.05 o
  -7  13  11      399.93      391.70     31.93 o
  -6  13  11       74.35       25.41     24.35 o
  -5  13  11       14.67       14.66     28.58 o
  -4  13  11        1.57      -24.97     28.33 o
  -3  13  11        2.97      -31.25     31.25 o
  -2  13  11        3.99       30.44     21.50 o
  -1  13  11      236.59      201.85     29.45 o
   0  13  11      160.18      196.81     24.54 o
   1  13  11        0.03       -9.01     30.88 o
   2  13  11       71.98      108.53     24.66 o
   3  13  11       57.88       88.72     25.78 o
   4  13  11        0.63       76.23     21.37 o
 -11  14  11        0.07       26.09     32.37 o
 -10  14  11        5.69        2.49     33.11 o
  -9  14  11       64.63       48.27     25.35 o
  -8  14  11       88.24       83.06     25.41 o
  -7  14  11        6.85      -15.97     32.49 o
  -6  14  11       13.02       33.55     21.93 o
  -5  14  11       15.20       -2.24     30.01 o
  -4  14  11       72.49        2.17     35.35 o
  -3  14  11       55.82       32.99     23.17 o
  -2  14  11        4.46       13.29     33.92 o
  -1  14  11        1.28       20.25     31.93 o
   0  14  11        8.42       17.27     24.48 o
   1  14  11       11.26       17.77     22.92 o
   2  14  11      407.88      424.75     33.11 o
   3  14  11      153.93      141.21     27.77 o
 -10  15  11        0.16      -34.11     37.40 o
  -9  15  11       92.46      153.39     26.40 o
  -8  15  11        0.20        0.00     37.15 o
  -7  15  11       80.11       90.08     25.04 o
  -6  15  11        0.82       18.89     29.63 o
  -5  15  11      242.18      194.64     30.44 o
  -4  15  11      116.55       92.75     27.15 o
  -3  15  11       45.70       18.58     36.10 o
  -2  15  11      228.56      183.77     29.14 o
  -1  15  11       52.35       71.26     25.16 o
   0  15  11       10.84        2.42     22.30 o
   1  15  11       63.61       63.49     27.71 o
   2  15  11        5.92       33.42     35.72 o
  -8  16  11       76.25       38.89     39.39 o
  -7  16  11      128.66       93.75     27.96 o
  -6  16  11        6.24        0.00     37.59 o
  -5  16  11      223.55      236.39     31.19 o
  -4  16  11       22.57      -37.40     37.40 o
  -3  16  11        2.37       24.54     31.00 o
  -2  16  11       22.34      -12.36     38.39 o
  -1  16  11       10.26       10.00     35.60 o
   0  16  11       16.17       -7.64     36.22 o
   1  16  11        4.26       18.33     36.41 o
  -6  17  11       32.88       65.67     25.22 o
  -5  17  11       41.86       57.22     26.71 o
  -4  17  11       44.77      -10.38     42.68 o
  -3  17  11      127.11      115.31     28.33 o
  -2  17  11       17.59       18.26     37.90 o
 -16   0  12      189.52      148.60     31.93 o
 -15   0  12       32.48       65.60     22.86 o
 -14   0  12      295.81      210.11     31.68 o
 -13   0  12      136.55      166.19     25.84 o
 -12   0  12      162.50      134.44     25.66 o
 -11   0  12       78.40       77.91     22.18 o
 -10   0  12        6.00        5.40     19.01 o
  -9   0  12        4.48       34.91     17.58 o
  -8   0  12       70.57       81.45     18.02 o
  -7   0  12       84.62       71.44     18.08 o
  -6   0  12       80.24       96.30     18.70 o
  -5   0  12     1510.94     1447.47     38.33 o
  -4   0  12      416.39      457.49     25.10 o
  -3   0  12      305.81      280.56     24.23 o
  -2   0  12     1933.47     1999.15     43.30 o
  -1   0  12      987.28     1031.72     33.92 o
   0   0  12        0.35        0.00     23.36 o
   1   0  12     1016.82     1011.35     36.28 o
   2   0  12      642.30      640.45     31.06 o
   3   0  12       20.92       26.71     28.58 o
   4   0  12       33.36        8.14     29.70 o
   5   0  12       17.78       12.98     30.50 o
   6   0  12        3.65        4.66     32.80 o
   7   0  12        5.71      -22.37     31.93 o
   8   0  12        0.04      -36.10     36.10 o
 -16   1  12        5.30       32.54     23.92 o
 -15   1  12        4.26      -12.70     25.16 o
 -14   1  12        3.53        5.11     19.26 o
 -13   1  12       95.74      119.63     26.50 o
 -12   1  12      462.48      540.11     22.27 o
 -11   1  12        5.31        6.86     17.64 o
 -10   1  12      500.12      485.02     20.73 o
  -9   1  12      588.18      588.93     21.29 o
  -8   1  12      124.61      134.34     14.06 o
  -7   1  12       22.83       -9.28     17.34 o
  -6   1  12      214.03      214.43     15.75 o
  -5   1  12      456.72      447.99     17.72 o
  -4   1  12      200.04      199.41     14.49 o
  -3   1  12       54.76       62.99     12.30 o
  -2   1  12      128.84       88.67     13.68 o
  -1   1  12      175.74      146.11     14.80 o
   0   1  12      399.54      428.49     18.29 o
   1   1  12       12.97        7.23     17.72 o
   2   1  12      321.79      302.67     19.26 o
   3   1  12      149.72      156.48     16.08 o
   4   1  12       13.72       -3.62     22.58 o
   5   1  12      284.16      280.56     20.29 o
   6   1  12      157.06      140.26     21.50 o
   7   1  12        5.86      -11.38     24.88 o
 -15   2  12      144.69      160.75     19.94 o
 -14   2  12       69.47       63.97     18.87 o
 -13   2  12      150.25      149.34     18.54 o
 -12   2  12      374.84      410.36     20.82 o
 -11   2  12       23.05        4.11     37.40 o
 -10   2  12       26.60        4.56     16.98 o
  -9   2  12       12.11       34.64     14.37 o
  -8   2  12      372.01      340.81     21.84 o
  -7   2  12       23.53       15.10     17.83 o
  -6   2  12      915.63      889.70     24.29 o
  -5   2  12      376.10      362.40     19.38 o
  -4   2  12      113.35      107.29     13.46 o
  -3   2  12       10.34       -6.17     15.68 o
  -2   2  12        0.72       -4.86     20.91 o
  -1   2  12      114.11      134.50     27.86 o
   0   2  12      387.32      376.60     31.40 o
   1   2  12        1.70       15.37     33.70 o
   2   2  12      515.91      548.43     37.31 o
   3   2  12      114.63      122.77     15.88 o
   4   2  12      229.94      212.79     19.81 o
   5   2  12      168.73      189.15     18.30 o
   6   2  12        4.94       37.02     15.52 o
   7   2  12       91.21      106.19     19.52 o
 -15   3  12       32.62       10.04     25.98 o
 -14   3  12        0.21       22.45     23.49 o
 -13   3  12       21.34       -1.04     21.83 o
 -12   3  12       21.81       27.75     49.98 o
 -11   3  12        3.05       15.71     19.10 o
 -10   3  12       12.10       38.40     13.61 o
  -9   3  12        2.97        0.25     18.04 o
  -8   3  12       24.14       41.53     12.61 o
  -7   3  12       63.28       66.89     33.83 o
  -6   3  12      147.29      156.29     14.38 o
  -5   3  12       85.45       75.54     30.50 o
  -4   3  12       69.28       59.73     13.54 o
  -3   3  12        8.14        5.86     13.51 o
  -2   3  12       47.55       53.31     12.65 o
  -1   3  12        2.96      -18.16     18.16 o
   0   3  12       40.54       18.52     18.31 o
   1   3  12       38.33       32.01     35.44 o
   2   3  12       15.53       15.00     17.11 o
   3   3  12       76.97       59.16     38.02 o
   4   3  12       49.22       71.35     23.30 o
   5   3  12        9.80        6.65     23.10 o
   6   3  12        0.13      -25.71     25.71 o
   7   3  12        0.92       33.82     23.39 o
 -15   4  12      102.77       73.06     30.01 o
 -14   4  12       89.38       53.06     28.64 o
 -13   4  12       65.46       24.29     36.22 o
 -12   4  12      557.26      585.60     33.42 o
 -11   4  12       62.58       13.67     32.49 o
 -10   4  12      411.64      454.76     28.58 o
  -9   4  12       59.26       51.88     19.94 o
  -8   4  12      242.04      200.60     21.93 o
  -7   4  12       72.61       53.74     18.39 o
  -6   4  12      364.92      402.45     23.86 o
  -5   4  12       20.09       -7.83     27.40 o
  -4   4  12      604.77      566.90     28.58 o
  -3   4  12      168.48      164.26     19.32 o
  -2   4  12      155.97      142.33     20.75 o
  -1   4  12        9.21        0.00     23.98 o
   0   4  12      331.59      307.15     24.66 o
   1   4  12       15.09        0.00     27.27 o
   2   4  12      832.74      794.15     35.04 o
   3   4  12      309.05      314.79     26.09 o
   4   4  12       11.46      -16.84     31.62 o
   5   4  12       11.21       17.89     32.62 o
   6   4  12       28.50       23.92     32.43 o
   7   4  12       48.93       25.53     25.47 o
 -15   5  12       30.62       12.80     25.16 o
 -14   5  12        0.28       23.98     29.14 o
 -13   5  12       95.30      121.27     25.66 o
 -12   5  12       52.87       64.42     24.85 o
 -11   5  12       81.16       68.77     23.11 o
 -10   5  12        5.55       29.26     19.38 o
  -9   5  12       94.83       86.35     22.05 o
  -8   5  12      153.92      170.91     20.38 o
  -7   5  12       93.47      106.86     19.32 o
  -6   5  12        1.41        1.62     25.91 o
  -5   5  12      971.43      931.95     33.36 o
  -4   5  12      463.15      452.52     26.03 o
  -3   5  12       24.96       47.34     17.02 o
  -2   5  12       51.83       39.14     18.51 o
  -1   5  12       85.02       94.56     19.51 o
   0   5  12       12.57       13.85     24.10 o
   1   5  12       43.83       50.57     18.82 o
   2   5  12      124.09       88.16     22.30 o
   3   5  12        1.96       24.04     27.27 o
   4   5  12        6.10       -8.51     32.18 o
   5   5  12       45.72       13.54     31.25 o
   6   5  12      199.50      257.57     29.01 o
   7   5  12       70.02       83.56     27.21 o
 -15   6  12       15.52      -10.44     36.84 o
 -14   6  12        0.83       21.99     32.49 o
 -13   6  12       11.00        5.72     22.43 o
 -12   6  12        4.41       15.10     31.37 o
 -11   6  12       21.75       10.19     21.87 o
 -10   6  12       93.09      151.03     21.50 o
  -9   6  12      117.90      119.22     20.94 o
  -8   6  12      233.76      242.35     23.55 o
  -7   6  12      142.32      124.62     22.12 o
  -6   6  12      188.76      175.38     21.99 o
  -5   6  12      249.32      229.87     25.10 o
  -4   6  12      966.67      999.23     34.48 o
  -3   6  12        0.31      -29.82     29.82 o
  -2   6  12     1144.41     1108.39     37.03 o
  -1   6  12      664.64      714.88     31.44 o
   0   6  12       20.07       38.27     17.89 o
   1   6  12       28.88       38.02     18.45 o
   2   6  12       64.42       76.79     22.12 o
   3   6  12      304.92      272.55     28.45 o
   4   6  12      267.57      242.97     29.14 o
   5   6  12        0.41      -27.65     32.43 o
   6   6  12       76.60       31.93     36.65 o
   7   6  12       43.51       18.33     38.02 o
 -14   7  12        6.29      -22.49     35.41 o
 -13   7  12       75.02      -16.46     38.52 o
 -12   7  12      177.49      190.54     27.34 o
 -11   7  12       84.39       79.71     25.66 o
 -10   7  12       14.20       40.88     20.69 o
  -9   7  12      215.08      225.83     24.97 o
  -8   7  12      593.79      629.65     30.81 o
  -7   7  12       49.43       61.32     19.38 o
  -6   7  12      457.58      474.83     27.34 o
  -5   7  12      684.33      635.24     30.44 o
  -4   7  12       17.42      -20.44     30.13 o
  -3   7  12      202.52      155.07     23.48 o
  -2   7  12      286.04      319.08     24.91 o
  -1   7  12        1.43      -21.37     25.78 o
   0   7  12       22.13       51.50     17.33 o
   1   7  12       18.85      -13.36     28.02 o
   2   7  12       97.95      100.08     22.68 o
   3   7  12      261.19      288.51     27.65 o
   4   7  12        0.48      -22.24     31.50 o
   5   7  12      116.78      112.14     25.16 o
   6   7  12      147.36      196.94     28.52 o
 -14   8  12       23.92      -10.25     38.83 o
 -13   8  12      207.31      234.03     29.45 o
 -12   8  12      218.74      253.10     27.65 o
 -11   8  12       81.51      104.87     24.85 o
 -10   8  12      742.32      734.02     36.03 o
  -9   8  12        3.61      -21.68     29.45 o
  -8   8  12      480.62      459.61     29.14 o
  -7   8  12        2.48       12.92     27.15 o
  -6   8  12      270.29      318.21     24.29 o
  -5   8  12       28.75       23.11     26.59 o
  -4   8  12       37.72       56.72     18.89 o
  -3   8  12       99.70      113.07     21.18 o
  -2   8  12        0.01        0.00     29.01 o
  -1   8  12       97.72       83.12     21.37 o
   0   8  12      258.55      285.65     25.22 o
   1   8  12       98.63      106.79     21.81 o
   2   8  12      488.68      445.38     31.87 o
   3   8  12       57.24        2.17     33.67 o
   4   8  12      102.12      123.69     24.79 o
   5   8  12      264.26      300.56     31.87 o
   6   8  12        7.29      -10.31     37.46 o
 -14   9  12       13.17       39.45     26.15 o
 -13   9  12       34.34       14.91     38.02 o
 -12   9  12       16.82       25.91     22.99 o
 -11   9  12       41.11        4.47     36.03 o
 -10   9  12       10.37      -19.20     32.80 o
  -9   9  12       82.44       97.16     23.48 o
  -8   9  12        3.15       -1.99     30.50 o
  -7   9  12      166.47      187.00     24.79 o
  -6   9  12       24.80       56.35     20.07 o
  -5   9  12      155.61      166.00     22.68 o
  -4   9  12       28.04       24.91     19.63 o
  -3   9  12       10.54       15.78     19.13 o
  -2   9  12      164.66      165.50     22.24 o
  -1   9  12      176.36      157.61     23.36 o
   0   9  12       28.19       34.60     19.82 o
   1   9  12       72.76       86.17     23.17 o
   2   9  12        9.06      -30.13     30.13 o
   3   9  12       70.57       85.30     24.23 o
   4   9  12        1.11       -9.44     30.26 o
   5   9  12       50.58       37.46     26.28 o
   6   9  12        0.07      -15.84     36.03 o
 -13  10  12       29.07       11.56     25.04 o
 -12  10  12      126.11       36.53     43.18 o
 -11  10  12       21.28       13.92     32.62 o
 -10  10  12       20.97       67.53     21.74 o
  -9  10  12        3.50       -2.11     31.62 o
  -8  10  12       37.16       -4.10     30.07 o
  -7  10  12       80.25       47.03     24.23 o
  -6  10  12      529.83      506.14     31.68 o
  -5  10  12      190.38      228.69     22.30 o
  -4  10  12       16.37       -3.85     28.64 o
  -3  10  12      283.95      304.48     27.83 o
  -2  10  12        4.73      -28.89     28.89 o
  -1  10  12        1.36      -16.03     31.31 o
   0  10  12       48.22       54.67     21.25 o
   1  10  12        1.79       45.91     19.94 o
   2  10  12       75.46       85.55     22.55 o
   3  10  12       99.09      108.16     25.22 o
   4  10  12        1.01       24.42     29.14 o
   5  10  12      125.93      195.76     29.14 o
 -12  11  12       13.50      -17.64     36.47 o
 -11  11  12        1.89       21.68     33.05 o
 -10  11  12      202.00      160.16     27.40 o
  -9  11  12      330.34      295.10     30.19 o
  -8  11  12      216.45      249.19     24.35 o
  -7  11  12       40.44       26.15     20.87 o
  -6  11  12      170.12      185.82     24.42 o
  -5  11  12        0.67       52.81     18.89 o
  -4  11  12       16.91       18.20     21.00 o
  -3  11  12       87.32       71.07     23.55 o
  -2  11  12       23.97       22.61     21.18 o
  -1  11  12       27.34       -2.11     31.19 o
   0  11  12        1.12        0.00     20.63 o
   1  11  12       51.44       28.95     32.80 o
   2  11  12      117.38      144.50     24.85 o
   3  11  12      140.62      111.08     27.46 o
   4  11  12       66.00      115.24     25.04 o
 -12  12  12       45.28       47.15     26.03 o
 -11  12  12       51.30       35.04     35.91 o
 -10  12  12        3.18      -34.04     34.04 o
  -9  12  12       46.11      -11.62     35.04 o
  -8  12  12       32.49       26.96     32.12 o
  -7  12  12        0.25       -6.59     30.13 o
  -6  12  12       38.40       12.92     33.36 o
  -5  12  12      113.56      134.19     26.22 o
  -4  12  12      433.65      468.06     31.87 o
  -3  12  12       24.98       23.42     32.55 o
  -2  12  12      706.98      704.94     36.22 o
  -1  12  12      401.44      378.84     32.80 o
   0  12  12       43.40       51.81     21.99 o
   1  12  12      151.54      209.12     26.22 o
   2  12  12       27.45       -9.63     35.10 o
   3  12  12       31.37       20.13     25.29 o
   4  12  12        4.01      -18.39     35.78 o
 -11  13  12        6.54       -7.83     34.73 o
 -10  13  12        7.66        5.03     34.91 o
  -9  13  12      116.28      140.59     27.40 o
  -8  13  12      315.75      327.22     30.94 o
  -7  13  12      106.93      128.79     24.66 o
  -6  13  12       89.90       81.38     25.10 o
  -5  13  12      426.28      425.19     32.37 o
  -4  13  12        0.10       11.18     32.24 o
  -3  13  12      186.04      223.90     27.21 o
  -2  13  12        3.62      -27.15     32.31 o
  -1  13  12       21.92      -20.75     34.54 o
   0  13  12       55.73       57.78     25.84 o
   1  13  12       19.15       14.60     25.41 o
   2  13  12       46.58      -41.07     41.07 o
   3  13  12       23.64       15.72     37.96 o
 -10  14  12       45.90       69.46     26.03 o
  -9  14  12       12.15       27.89     23.79 o
  -8  14  12       57.88       99.96     25.04 o
  -7  14  12      118.53      142.45     26.22 o
  -6  14  12       40.55      -35.66     37.03 o
  -5  14  12      155.35      162.40     28.95 o
  -4  14  12        9.09       35.23     23.17 o
  -3  14  12       16.02       -7.08     37.15 o
  -2  14  12        0.65       20.19     22.37 o
  -1  14  12       33.16       24.17     34.85 o
   0  14  12       33.62        2.49     34.36 o
   1  14  12       49.57       15.28     38.39 o
   2  14  12       39.88        7.89     38.39 o
  -8  15  12        3.32       15.53     35.35 o
  -7  15  12       26.15       35.54     25.97 o
  -6  15  12       14.47       24.97     30.38 o
  -5  15  12        7.50      -14.85     35.85 o
  -4  15  12       22.44       33.30     25.35 o
  -3  15  12       25.49        9.88     34.11 o
  -2  15  12       53.51        7.52     34.91 o
  -1  15  12      132.71      129.41     29.14 o
   0  15  12       54.21       28.52     36.41 o
  -6  16  12       32.33       40.69     25.53 o
  -5  16  12       27.62       15.59     37.21 o
  -4  16  12       82.07      105.18     26.15 o
  -3  16  12        0.76       23.42     23.24 o
  -2  16  12       23.77       31.56     25.97 o
 -15   1  13        3.05       31.77     25.15 o
 -14   1  13       14.45      -23.76     23.76 o
 -13   1  13       94.41       75.96     18.14 o
 -12   1  13      217.16      224.30     18.91 o
 -11   1  13        0.11       22.70     15.76 o
 -10   1  13      146.96      165.97     16.82 o
  -9   1  13       65.13       78.96     14.96 o
  -8   1  13       42.81       55.23     13.79 o
  -7   1  13       84.97       64.94     29.32 o
  -6   1  13      273.76      289.30     32.09 o
  -5   1  13       92.32      114.00     15.07 o
  -4   1  13      354.41      384.46     17.63 o
  -3   1  13      366.82      392.64     18.27 o
  -2   1  13       15.42       32.41     29.14 o
  -1   1  13       91.40      132.70     28.70 o
   0   1  13      290.18      297.02     18.14 o
   1   1  13       15.42        5.96     20.70 o
   2   1  13        4.56       -6.88     21.19 o
   3   1  13      120.63      154.22     17.92 o
   4   1  13        3.04       13.98     29.82 o
   5   1  13        9.32       23.45     29.35 o
   6   1  13       13.48       38.38     19.38 o
 -15   2  13        1.87       -6.85     25.01 o
 -14   2  13        7.93       -7.28     34.17 o
 -13   2  13       58.27       80.60     17.36 o
 -12   2  13       16.34       -3.81     24.45 o
 -11   2  13        3.24        6.47     20.82 o
 -10   2  13      400.11      334.93     20.40 o
  -9   2  13      206.45      224.34     16.32 o
  -8   2  13       72.29      116.40     13.75 o
  -7   2  13      236.80      212.11     16.16 o
  -6   2  13       52.88       38.64     15.72 o
  -5   2  13      278.49      253.81     16.58 o
  -4   2  13      196.05      183.54     21.15 o
  -3   2  13       62.10       48.69     24.26 o
  -2   2  13       99.56       89.31     14.47 o
  -1   2  13        2.11       -9.48     24.54 o
   0   2  13       88.84      114.42     14.28 o
   1   2  13        5.11      -20.45     20.45 o
   2   2  13      253.30      280.97     18.18 o
   3   2  13       24.68       -0.63     18.60 o
   4   2  13      354.91      425.87     21.28 o
   5   2  13       62.48       34.57     57.87 o
   6   2  13       25.38       12.31     25.65 o
 -15   3  13       50.09       48.45     21.07 o
 -14   3  13      262.93      271.93     21.84 o
 -13   3  13      420.87      457.26     22.56 o
 -12   3  13        0.34        9.65     17.21 o
 -11   3  13       48.55       62.75     14.67 o
 -10   3  13        3.80       -3.85     20.34 o
  -9   3  13      104.19       79.67     39.42 o
  -8   3  13       12.65       35.41     48.30 o
  -7   3  13      155.92      152.40     15.55 o
  -6   3  13       68.76       74.68     13.81 o
  -5   3  13        3.93       18.81     14.47 o
  -4   3  13       23.28       46.08     12.62 o
  -3   3  13      191.18      214.15     15.09 o
  -2   3  13      366.07      368.58     21.03 o
  -1   3  13      523.81      551.72     20.75 o
   0   3  13        0.06      -18.26     18.35 o
   1   3  13     1016.43     1043.79     27.96 o
   2   3  13      980.76      952.91     27.63 o
   3   3  13        0.35       13.39     15.42 o
   4   3  13      279.17      282.43     21.50 o
   5   3  13       39.81       39.51     23.86 o
   6   3  13       76.19       74.61     18.49 o
 -15   4  13       33.61       -1.30     25.91 o
 -14   4  13        2.07      -12.24     31.87 o
 -13   4  13      310.28      338.28     31.31 o
 -12   4  13      256.29      266.08     29.45 o
 -11   4  13        9.16      -31.87     31.87 o
 -10   4  13      315.89      305.29     29.20 o
  -9   4  13      227.56      258.51     25.78 o
  -8   4  13      327.47      292.12     25.35 o
  -7   4  13       60.38       81.38     19.63 o
  -6   4  13      968.56      965.93     36.96 o
  -5   4  13      176.09      163.89     21.50 o
  -4   4  13        9.56       23.98     25.66 o
  -3   4  13      148.74      112.32     22.05 o
  -2   4  13       45.16       26.40     19.38 o
  -1   4  13       50.81       37.03     18.45 o
   0   4  13        2.07       -9.32     28.27 o
   1   4  13      158.46      227.88     22.24 o
   2   4  13       70.35       79.65     23.48 o
   3   4  13      152.47      138.79     24.79 o
   4   4  13       43.07       -4.54     35.10 o
   5   4  13      465.07      495.08     34.42 o
   6   4  13      104.33      161.78     25.91 o
 -14   5  13        7.07        2.49     37.15 o
 -13   5  13       19.81       69.27     24.73 o
 -12   5  13      120.08      139.85     26.34 o
 -11   5  13        1.64       12.61     31.81 o
 -10   5  13      404.22      458.99     29.82 o
  -9   5  13       20.90       23.11     25.84 o
  -8   5  13      174.32      173.89     23.36 o
  -7   5  13      126.18      139.29     21.43 o
  -6   5  13      444.25      508.31     28.27 o
  -5   5  13      341.25      351.20     24.97 o
  -4   5  13        0.20      -22.80     29.39 o
  -3   5  13      595.72      617.10     32.55 o
  -2   5  13      169.34      193.40     22.55 o
  -1   5  13       20.31       33.24     19.07 o
   0   5  13       43.96       26.71     29.70 o
   1   5  13       11.63       15.90     29.32 o
   2   5  13       23.54       10.38     29.20 o
   3   5  13        6.41       17.52     31.44 o
   4   5  13        0.00       13.92     31.56 o
   5   5  13       92.33       82.19     25.72 o
   6   5  13       34.65       36.47     39.51 o
 -14   6  13       17.93       77.35     24.66 o
 -13   6  13        2.14      -28.70     36.16 o
 -12   6  13        3.23       12.49     24.17 o
 -11   6  13       10.10       10.75     30.26 o
 -10   6  13        0.38       27.77     19.45 o
  -9   6  13       10.33        9.88     25.97 o
  -8   6  13       40.55       15.28     19.94 o
  -7   6  13        0.47       18.58     29.39 o
  -6   6  13      116.67      113.01     21.74 o
  -5   6  13       28.95       -1.80     28.95 o
  -4   6  13       19.51        1.80     26.90 o
  -3   6  13        0.72      -20.00     28.21 o
  -2   6  13        1.18       -5.53     29.82 o
  -1   6  13       78.64       40.69     22.18 o
   0   6  13        1.72       -5.84     27.34 o
   1   6  13        0.11        8.14     25.72 o
   2   6  13       29.30       23.42     22.80 o
   3   6  13       15.50       22.37     31.31 o
   4   6  13        0.75        9.44     33.05 o
   5   6  13        2.72       -2.49     33.42 o
 -14   7  13        0.15      -15.53     34.73 o
 -13   7  13        7.89       12.24     31.62 o
 -12   7  13      256.64      258.94     29.88 o
 -11   7  13      269.82      324.86     29.51 o
 -10   7  13       96.47      108.84     23.61 o
  -9   7  13      323.64      336.16     28.58 o
  -8   7  13       87.27       81.57     23.17 o
  -7   7  13      114.31       94.80     22.80 o
  -6   7  13       67.30       94.99     23.36 o
  -5   7  13     1081.68     1053.09     38.89 o
  -4   7  13       34.02       76.29     23.42 o
  -3   7  13      967.14      963.45     37.34 o
  -2   7  13      243.97      258.07     25.35 o
  -1   7  13      172.01      145.37     23.42 o
   0   7  13        2.34        9.07     19.01 o
   1   7  13       25.85       49.14     22.30 o
   2   7  13       14.03      -28.39     32.49 o
   3   7  13      265.48      271.74     29.26 o
   4   7  13       97.48      115.99     28.70 o
   5   7  13      117.64       91.95     27.27 o
 -13   8  13       38.52      -38.02     38.02 o
 -12   8  13        2.24      -36.41     36.41 o
 -11   8  13       11.55       -4.54     32.80 o
 -10   8  13       20.43      -13.05     29.70 o
  -9   8  13      269.11      264.16     26.40 o
  -8   8  13      197.69      180.72     25.91 o
  -7   8  13       16.38       15.84     31.19 o
  -6   8  13      426.65      422.33     30.01 o
  -5   8  13      336.25      350.95     27.27 o
  -4   8  13        4.14       26.96     27.65 o
  -3   8  13       27.73       25.22     31.56 o
  -2   8  13       22.76       43.36     20.38 o
  -1   8  13        8.62       14.10     28.45 o
   0   8  13       14.99        6.21     28.58 o
   1   8  13       72.42       63.62     22.55 o
   2   8  13       15.67        4.47     31.81 o
   3   8  13        5.33        4.72     31.81 o
   4   8  13       15.35       19.82     32.31 o
   5   8  13       45.23       71.94     26.28 o
 -13   9  13      186.24      192.47     30.01 o
 -12   9  13       19.64      -27.02     34.17 o
 -11   9  13      147.93      109.16     28.08 o
 -10   9  13        0.01        0.00     33.05 o
  -9   9  13       24.21       31.44     23.42 o
  -8   9  13       34.95       33.67     23.11 o
  -7   9  13      219.80      206.44     24.23 o
  -6   9  13      225.84      213.15     26.22 o
  -5   9  13        1.73      -31.13     31.13 o
  -4   9  13       30.78       23.98     29.39 o
  -3   9  13       18.31       30.19     30.63 o
  -2   9  13      287.70      308.70     28.02 o
  -1   9  13      418.47      422.27     31.50 o
   0   9  13        7.63       10.75     31.13 o
   1   9  13      418.21      373.44     32.43 o
   2   9  13      183.28      169.48     27.65 o
   3   9  13       19.61       41.31     23.36 o
   4   9  13      139.21      146.74     27.96 o
 -12  10  13       10.02       34.29     23.79 o
 -11  10  13       88.37       94.68     27.58 o
 -10  10  13      275.99      256.52     29.88 o
  -9  10  13      219.75      235.27     28.21 o
  -8  10  13        0.91       -6.59     31.93 o
  -7  10  13       40.99       35.29     22.43 o
  -6  10  13      221.76      232.41     26.09 o
  -5  10  13      100.66       79.21     22.80 o
  -4  10  13       95.67       80.20     23.79 o
  -3  10  13      269.21      257.95     28.83 o
  -2  10  13        0.12       -8.51     30.07 o
  -1  10  13        4.33        4.35     22.05 o
   0  10  13        4.32      -20.13     34.42 o
   1  10  13       24.82      -32.37     36.10 o
   2  10  13       80.16       88.90     24.35 o
   3  10  13       11.19      -20.07     36.72 o
   4  10  13       27.50       31.56     37.59 o
 -12  11  13       37.05      -15.78     37.52 o
 -11  11  13        0.10      -25.16     35.04 o
 -10  11  13      199.30      214.27     28.52 o
  -9  11  13       40.91       38.64     23.92 o
  -8  11  13      214.57      265.22     27.58 o
  -7  11  13      136.28      152.58     25.84 o
  -6  11  13       83.91       98.72     25.78 o
  -5  11  13      485.97      463.46     31.56 o
  -4  11  13       16.19       42.37     22.68 o
  -3  11  13      287.09      289.88     28.27 o
  -2  11  13      187.92      169.67     29.45 o
  -1  11  13        8.78        6.77     31.62 o
   0  11  13        7.60      -27.89     32.18 o
   1  11  13        0.93        7.21     29.07 o
   2  11  13       15.19      -27.40     35.66 o
   3  11  13        1.31       23.36     35.72 o
 -11  12  13       24.80       19.57     26.47 o
 -10  12  13        0.48       35.29     36.16 o
  -9  12  13       68.79       26.84     35.29 o
  -8  12  13       89.85       72.44     26.84 o
  -7  12  13        4.25      -33.61     33.61 o
  -6  12  13       89.63      116.92     24.79 o
  -5  12  13       19.05       15.90     31.13 o
  -4  12  13        4.85       27.27     32.93 o
  -3  12  13        8.38       29.70     31.75 o
  -2  12  13        9.45        9.26     33.86 o
  -1  12  13      105.57       72.00     25.60 o
   0  12  13       49.95        0.00     35.60 o
   1  12  13        0.05       21.25     21.81 o
   2  12  13        1.68       -5.16     33.36 o
 -10  13  13       27.43       34.11     37.03 o
  -9  13  13      101.05       39.45     28.39 o
  -8  13  13       26.12       27.27     36.34 o
  -7  13  13        0.03      -21.87     33.42 o
  -6  13  13       16.52      -31.19     33.18 o
  -5  13  13        3.12       28.58     32.99 o
  -4  13  13       65.20       57.09     26.53 o
  -3  13  13       85.16       89.77     25.78 o
  -2  13  13        0.90      -24.23     33.73 o
  -1  13  13       34.75       -2.49     36.65 o
   0  13  13       42.08       22.74     39.39 o
   1  13  13        1.27        0.00     35.47 o
  -8  14  13       57.68       18.14     36.03 o
  -7  14  13        2.86      -28.02     36.96 o
  -6  14  13       68.83       93.00     25.97 o
  -5  14  13       63.05       83.62     26.53 o
  -4  14  13        0.64       -2.49     33.36 o
  -3  14  13       39.36        5.03     39.02 o
  -2  14  13       87.71      125.56     27.52 o
  -1  14  13       16.47       34.85     24.17 o
   0  14  13       29.15       13.17     40.82 o
  -6  15  13        5.50      -10.56     33.73 o
  -5  15  13        0.11        5.22     36.47 o
  -4  15  13        3.47      -40.63     40.63 o
  -3  15  13       15.74       31.56     35.85 o
 -14   0  14      190.33      155.87     30.19 o
 -13   0  14      623.17      608.15     37.21 o
 -12   0  14       17.12        2.24     32.49 o
 -11   0  14      626.01      660.58     34.79 o
 -10   0  14      242.09      202.53     26.40 o
  -9   0  14       49.94        1.99     31.87 o
  -8   0  14      153.30      175.51     22.61 o
  -7   0  14      246.07      264.90     25.91 o
  -6   0  14      140.17      150.41     22.49 o
  -5   0  14       11.20       11.74     19.51 o
  -4   0  14      321.05      297.52     27.27 o
  -3   0  14      256.47      232.91     25.22 o
  -2   0  14        4.89      -30.26     30.26 o
  -1   0  14        8.96       17.27     28.83 o
   0   0  14        6.88       17.89     27.77 o
   1   0  14      299.28      329.52     28.52 o
   2   0  14      331.69      343.06     28.70 o
   3   0  14        1.58       -9.13     32.31 o
   4   0  14      193.34      179.79     31.13 o
   5   0  14       45.00       10.25     26.28 o
 -14   1  14        8.46        4.51     30.01 o
 -13   1  14       30.34       53.28     20.12 o
 -12   1  14        1.36      -10.70     23.03 o
 -11   1  14      178.73      206.58     39.98 o
 -10   1  14      235.06      246.65     18.80 o
  -9   1  14       30.88       54.28     13.97 o
  -8   1  14      100.79      110.15     15.00 o
  -7   1  14      279.60      249.52     18.25 o
  -6   1  14      286.61      302.08     17.92 o
  -5   1  14       65.93       44.51     16.30 o
  -4   1  14       10.34       10.91     19.26 o
  -3   1  14       15.66      -15.71     20.11 o
  -2   1  14       72.28       53.86     23.02 o
  -1   1  14        1.83       17.61     21.62 o
   0   1  14        0.54       -8.52     24.91 o
   1   1  14       30.97       39.86     14.72 o
   2   1  14       46.65        8.67     24.42 o
   3   1  14        7.51       17.13     22.81 o
   4   1  14      172.57      175.48     20.86 o
   5   1  14       86.75       88.07     19.45 o
 -14   2  14       71.77       64.05     34.57 o
 -13   2  14        3.91      -25.60     25.60 o
 -12   2  14       11.05       16.07     21.68 o
 -11   2  14        0.70      -19.28     47.09 o
 -10   2  14       19.13       12.27     20.69 o
  -9   2  14       43.57       76.21     14.31 o
  -8   2  14      106.74      119.41     27.09 o
  -7   2  14       78.92       74.72     14.80 o
  -6   2  14        0.01        5.99     19.29 o
  -5   2  14        0.28      -18.92     18.92 o
  -4   2  14       48.24       23.71     17.28 o
  -3   2  14       80.06       65.00     31.96 o
  -2   2  14      259.92      234.15     18.32 o
  -1   2  14        0.26        1.32     16.42 o
   0   2  14      268.14      245.55     33.45 o
   1   2  14       35.39       31.27     36.56 o
   2   2  14       85.21       85.29     18.01 o
   3   2  14       10.42       26.61     18.30 o
   4   2  14       13.36        3.69     24.26 o
   5   2  14       27.40       14.96     20.28 o
 -14   3  14       13.13      -25.32     27.10 o
 -13   3  14        0.32      -24.27     25.01 o
 -12   3  14        0.03      -15.43     22.17 o
 -11   3  14       23.07       35.95     15.42 o
 -10   3  14       26.30       22.83     21.91 o
  -9   3  14       31.23       19.71     17.82 o
  -8   3  14       16.09       -7.04     29.04 o
  -7   3  14        4.32       -3.81     20.60 o
  -6   3  14        3.18      -22.74     26.09 o
  -5   3  14        3.75        8.40     19.35 o
  -4   3  14        1.67      -14.09     20.20 o
  -3   3  14       16.96       27.50     18.20 o
  -2   3  14       32.26       29.78     44.76 o
  -1   3  14       53.63       60.20     14.56 o
   0   3  14      106.62       81.81     17.15 o
   1   3  14       32.05       61.22     29.07 o
   2   3  14       20.43        2.94     28.70 o
   3   3  14        3.26        8.28     22.23 o
   4   3  14        0.50      -13.79     22.73 o
   5   3  14        0.06      -24.78     24.78 o
 -14   4  14       42.67       49.76     26.84 o
 -13   4  14        1.17      -34.79     34.79 o
 -12   4  14        7.02       18.39     31.50 o
 -11   4  14       30.41       29.57     23.17 o
 -10   4  14       30.85      -14.66     33.24 o
  -9   4  14        5.72       30.32     20.13 o
  -8   4  14       76.70        0.00     31.13 o
  -7   4  14       27.94       22.99     29.32 o
  -6   4  14       89.40       75.54     22.80 o
  -5   4  14       17.50        3.73     31.93 o
  -4   4  14      189.98      160.66     23.86 o
  -3   4  14      149.39      152.83     23.36 o
  -2   4  14      342.09      322.99     27.46 o
  -1   4  14       17.35      -29.14     29.14 o
   0   4  14      688.90      658.91     34.91 o
   1   4  14      120.92      137.73     25.53 o
   2   4  14       48.30       66.97     22.37 o
   3   4  14        1.60       -9.38     32.68 o
   4   4  14       58.88       60.63     26.47 o
   5   4  14        9.07       10.44     36.59 o
 -14   5  14      166.86      151.59     29.01 o
 -13   5  14       84.94      109.28     27.40 o
 -12   5  14        7.61      -34.54     34.54 o
 -11   5  14       62.22       99.15     23.92 o
 -10   5  14      222.58      184.89     26.78 o
  -9   5  14      163.91      161.78     24.91 o
  -8   5  14       19.57       71.01     20.19 o
  -7   5  14      461.58      460.66     29.94 o
  -6   5  14      389.96      403.82     28.21 o
  -5   5  14       17.65       22.99     29.26 o
  -4   5  14      181.88      242.66     24.79 o
  -3   5  14      157.40      140.47     23.30 o
  -2   5  14        1.82       31.56     19.69 o
  -1   5  14       16.33       19.26     18.58 o
   0   5  14        2.22       16.71     30.44 o
   1   5  14       26.79       15.22     22.49 o
   2   5  14       12.60       13.61     22.61 o
   3   5  14       88.90       84.68     27.52 o
   4   5  14      249.73      281.31     32.31 o
 -13   6  14      264.45      250.18     31.44 o
 -12   6  14       46.33       35.72     25.10 o
 -11   6  14      132.74      101.27     27.58 o
 -10   6  14      172.80      170.35     26.59 o
  -9   6  14       80.81       93.81     24.35 o
  -8   6  14      286.20      287.83     28.39 o
  -7   6  14      106.49      117.23     24.48 o
  -6   6  14     1305.23     1343.28     42.74 o
  -5   6  14       67.41      134.44     23.17 o
  -4   6  14      911.02      886.78     38.02 o
  -3   6  14      623.92      583.73     32.74 o
  -2   6  14        0.03      -28.64     28.64 o
  -1   6  14       53.99       53.86     21.06 o
   0   6  14       66.38       91.95     24.23 o
   1   6  14      296.29      293.17     29.32 o
   2   6  14      480.49      499.68     34.54 o
   3   6  14        2.96      -21.87     36.47 o
   4   6  14      484.70      514.09     36.90 o
 -13   7  14      102.55      102.26     31.06 o
 -12   7  14        5.17       31.68     36.41 o
 -11   7  14      176.82      213.28     26.84 o
 -10   7  14      261.53      307.96     28.64 o
  -9   7  14       73.00       34.60     35.85 o
  -8   7  14       17.03      -23.17     32.68 o
  -7   7  14      229.58      259.56     27.77 o
  -6   7  14      216.94      224.52     25.47 o
  -5   7  14        3.21      -30.32     31.50 o
  -4   7  14      349.54      264.97     29.39 o
  -3   7  14      169.69      199.11     23.92 o
  -2   7  14       11.30       -8.32     30.26 o
  -1   7  14        6.60      -17.02     31.13 o
   0   7  14        1.52       21.93     27.21 o
   1   7  14       19.92       31.87     20.63 o
   2   7  14       20.49       67.66     22.99 o
   3   7  14        0.29        4.97     32.43 o
   4   7  14       41.46       18.26     37.40 o
 -13   8  14        5.54        5.22     37.03 o
 -12   8  14       29.33       73.74     25.22 o
 -11   8  14       20.44      -37.52     37.52 o
 -10   8  14        1.29       -8.08     24.23 o
  -9   8  14        3.76       -4.47     31.68 o
  -8   8  14       24.12      -11.93     24.23 o
  -7   8  14       20.36       25.47     29.88 o
  -6   8  14        7.73       20.94     31.13 o
  -5   8  14      111.73      155.25     24.60 o
  -4   8  14      106.71      103.32     24.17 o
  -3   8  14       18.97       54.79     22.43 o
  -2   8  14      281.44      324.48     28.21 o
  -1   8  14        8.24       -8.76     33.67 o
   0   8  14      168.72      145.69     27.02 o
   1   8  14      140.10      162.65     25.97 o
   2   8  14       19.53       26.84     31.50 o
   3   8  14      152.20      187.31     28.52 o
 -12   9  14      101.30      136.24     27.77 o
 -11   9  14        0.01      -27.15     37.77 o
 -10   9  14       28.89       28.52     25.35 o
  -9   9  14       18.93        0.00     36.10 o
  -8   9  14        1.09       15.72     27.52 o
  -7   9  14        0.12       15.41     21.06 o
  -6   9  14       22.23       10.87     21.06 o
  -5   9  14        4.46       17.27     30.94 o
  -4   9  14       52.41       43.24     23.30 o
  -3   9  14      141.47      115.55     25.72 o
  -2   9  14        0.60       22.18     22.74 o
  -1   9  14      223.47      172.15     28.89 o
   0   9  14       34.64       26.84     24.23 o
   1   9  14        9.93      -35.60     35.60 o
   2   9  14       28.02       22.55     35.54 o
   3   9  14        2.26      -13.11     34.67 o
 -11  10  14       66.91       72.56     26.53 o
 -10  10  14       34.81       14.72     35.60 o
  -9  10  14      284.07      316.78     31.06 o
  -8  10  14      245.31      231.11     29.01 o
  -7  10  14       10.20       -4.54     34.29 o
  -6  10  14       69.24       82.19     23.92 o
  -5  10  14       23.38       -6.71     35.72 o
  -4  10  14       13.61       57.16     22.24 o
  -3  10  14       35.72       -6.77     35.66 o
  -2  10  14       78.83       66.60     26.03 o
  -1  10  14        5.14      -21.12     34.23 o
   0  10  14       82.57       26.53     38.21 o
   1  10  14       21.87        2.49     35.66 o
   2  10  14        1.51       -5.16     35.66 o
 -10  11  14        4.86      -39.57     39.57 o
  -9  11  14        0.00       19.76     23.98 o
  -8  11  14        7.94        0.00     32.86 o
  -7  11  14        0.42       16.59     30.81 o
  -6  11  14      112.06      100.64     26.34 o
  -5  11  14      222.94      242.17     28.76 o
  -4  11  14        0.08       -2.36     34.67 o
  -3  11  14      334.79      365.49     31.62 o
  -2  11  14       54.13       85.86     24.29 o
  -1  11  14        8.47       29.20     34.29 o
   0  11  14        2.84        4.97     35.91 o
   1  11  14      175.39      193.52     30.50 o
  -9  12  14        8.98       -5.16     33.05 o
  -8  12  14        0.12       -5.03     33.49 o
  -7  12  14       55.95      102.32     24.10 o
  -6  12  14      119.31      140.16     27.09 o
  -5  12  14       10.32       31.56     34.23 o
  -4  12  14      263.31      252.60     29.57 o
  -3  12  14      112.95      106.48     27.58 o
  -2  12  14        0.86       12.43     33.73 o
  -1  12  14        4.22       20.25     29.94 o
   0  12  14        7.38       49.33     24.29 o
  -8  13  14       18.85        6.52     25.78 o
  -7  13  14       69.33       71.94     25.47 o
  -6  13  14       41.65       20.32     34.85 o
  -5  13  14        2.79       13.92     24.35 o
  -4  13  14       41.93       55.73     25.10 o
  -3  13  14        8.22       34.48     23.92 o
  -2  13  14       40.41       15.53     35.29 o
 -14   1  15      194.14      217.31     21.81 o
 -13   1  15       25.41       13.09     30.47 o
 -12   1  15      223.78      242.02     21.10 o
 -11   1  15       91.04      131.18     18.14 o
 -10   1  15       90.90       94.68     17.50 o
  -9   1  15      187.15      182.50     17.92 o
  -8   1  15       53.60       11.69     24.03 o
  -7   1  15      188.71      195.57     17.29 o
  -6   1  15       57.08       29.89     17.62 o
  -5   1  15      122.44      136.28     16.74 o
  -4   1  15       79.53       39.78     26.99 o
  -3   1  15        2.36      -20.14     20.18 o
  -2   1  15      153.76      160.14     17.02 o
  -1   1  15       15.51       31.60     18.41 o
   0   1  15      214.58      201.79     26.87 o
   1   1  15      262.81      266.05     21.39 o
   2   1  15       14.12       25.24     23.24 o
   3   1  15       94.72      123.01     19.02 o
   4   1  15        0.16      -19.67     26.31 o
 -14   2  15       47.48       36.02     23.33 o
 -13   2  15       68.26       31.31     26.87 o
 -12   2  15       20.60       20.49     28.61 o
 -11   2  15      235.41      209.24     20.48 o
 -10   2  15       99.04      130.29     18.67 o
  -9   2  15       50.83       15.15     23.14 o
  -8   2  15      182.33      179.39     20.75 o
  -7   2  15      196.55      235.56     17.62 o
  -6   2  15      172.57      183.96     17.52 o
  -5   2  15       29.36       24.79     17.85 o
  -4   2  15      220.96      247.48     19.44 o
  -3   2  15       31.11        0.36     21.55 o
  -2   2  15       47.44        7.30     19.37 o
  -1   2  15       79.55       62.19     16.04 o
   0   2  15        3.63      -18.17     19.41 o
   1   2  15       52.23       64.54     17.35 o
   2   2  15       10.45      -22.94     24.11 o
   3   2  15       55.06       70.73     28.27 o
 -13   3  15       51.95       22.79     22.25 o
 -12   3  15        8.27       33.57     20.75 o
 -11   3  15       62.63       64.48     18.14 o
 -10   3  15      149.14      159.93     18.53 o
  -9   3  15        3.76       15.66     21.26 o
  -8   3  15       76.37       45.17     31.93 o
  -7   3  15       16.13       52.25     19.41 o
  -6   3  15      499.74      500.87     37.65 o
  -5   3  15        5.18       40.22     15.19 o
  -4   3  15      859.78      931.98     27.61 o
  -3   3  15      550.73      585.51     23.50 o
  -2   3  15       62.63       51.46     15.98 o
  -1   3  15      617.52      620.92     31.81 o
   0   3  15      209.66      242.44     19.37 o
   1   3  15        7.64       23.18     18.30 o
   2   3  15        1.67      -18.68     24.79 o
   3   3  15        8.73        3.55     24.73 o
 -13   4  15        0.41      -33.18     36.34 o
 -12   4  15      127.23      143.70     27.46 o
 -11   4  15       93.33      106.24     25.60 o
 -10   4  15       48.97       40.51     23.86 o
  -9   4  15        2.72      -26.15     30.69 o
  -8   4  15      234.67      209.30     28.52 o
  -7   4  15      349.19      370.27     29.82 o
  -6   4  15        8.95       20.63     21.31 o
  -5   4  15       59.73       65.79     22.74 o
  -4   4  15       71.83       55.73     24.10 o
  -3   4  15       20.17       45.97     21.62 o
  -2   4  15        6.38      -33.86     33.86 o
  -1   4  15       43.35       71.01     23.30 o
   0   4  15        2.03       33.86     21.43 o
   1   4  15        2.68      -30.50     31.37 o
   2   4  15        0.11      -12.24     36.03 o
   3   4  15       41.48       70.45     25.16 o
 -13   5  15       25.27       73.74     25.47 o
 -12   5  15       60.51       19.82     38.02 o
 -11   5  15       77.32       98.47     27.27 o
 -10   5  15        6.76       20.56     33.86 o
  -9   5  15      107.01       86.48     23.67 o
  -8   5  15       89.96       83.31     23.24 o
  -7   5  15      178.98      234.77     26.90 o
  -6   5  15        0.11       -2.11     28.14 o
  -5   5  15      181.86      213.65     24.85 o
  -4   5  15       47.38       47.34     21.50 o
  -3   5  15       22.15       47.90     20.63 o
  -2   5  15        1.90      -17.33     30.81 o
  -1   5  15       63.97       76.73     23.98 o
   0   5  15       47.63      -27.52     35.10 o
   1   5  15      178.13      122.70     28.02 o
   2   5  15        3.67       -7.46     33.05 o
   3   5  15      161.61      165.13     30.38 o
 -12   6  15       61.86       65.54     26.65 o
 -11   6  15       40.43       55.66     24.35 o
 -10   6  15      167.43      176.31     27.58 o
  -9   6  15       11.66       29.45     31.00 o
  -8   6  15       47.47       32.06     23.61 o
  -7   6  15        0.66       41.25     20.81 o
  -6   6  15      117.53       83.81     26.71 o
  -5   6  15       44.70       67.47     22.61 o
  -4   6  15        0.05      -33.24     33.24 o
  -3   6  15       27.84       13.05     31.99 o
  -2   6  15        4.32        6.65     31.87 o
  -1   6  15       75.03      105.61     25.41 o
   0   6  15        0.08       31.62     21.93 o
   1   6  15       50.98       -7.27     36.90 o
   2   6  15       23.66       54.42     24.42 o
 -12   7  15        5.74       10.31     34.36 o
 -11   7  15       67.77       73.00     26.03 o
 -10   7  15        9.28       19.13     31.68 o
  -9   7  15       32.11        9.26     33.92 o
  -8   7  15      113.88      104.25     24.42 o
  -7   7  15       29.41       52.37     23.92 o
  -6   7  15      144.58      140.03     27.02 o
  -5   7  15      262.65      311.00     28.64 o
  -4   7  15       19.81       17.64     31.19 o
  -3   7  15      145.01      109.34     25.53 o
  -2   7  15        0.61       13.61     31.00 o
  -1   7  15       20.67       10.50     23.73 o
   0   7  15       43.54       33.55     24.85 o
   1   7  15      170.29      211.10     29.57 o
   2   7  15       13.54      -36.47     36.47 o
 -11   8  15      160.48      192.84     29.39 o
 -10   8  15       42.01       36.78     37.28 o
  -9   8  15        4.62       48.89     20.81 o
  -8   8  15      135.46      146.80     26.90 o
  -7   8  15      164.17      160.47     27.96 o
  -6   8  15       64.24       22.68     24.29 o
  -5   8  15        4.33        9.07     31.19 o
  -4   8  15       47.81       13.61     25.47 o
  -3   8  15      207.64      224.90     27.34 o
  -2   8  15        7.47       37.34     23.67 o
  -1   8  15        6.67      -35.72     35.72 o
   0   8  15       22.19       -4.91     32.86 o
   1   8  15       23.71      -36.41     36.41 o
 -11   9  15       32.32       24.79     26.15 o
 -10   9  15      137.47      141.40     28.76 o
  -9   9  15       13.63      -38.15     38.15 o
  -8   9  15       94.57      120.15     25.91 o
  -7   9  15        0.38      -33.36     33.36 o
  -6   9  15      141.24       90.14     26.28 o
  -5   9  15      110.70       86.35     28.08 o
  -4   9  15      427.60      432.33     33.92 o
  -3   9  15      713.62      685.37     38.83 o
  -2   9  15        0.33       31.31     32.37 o
  -1   9  15      440.91      475.20     34.67 o
   0   9  15      145.36      211.48     28.76 o
   1   9  15        0.74      -10.50     33.55 o
 -10  10  15       35.28       33.80     27.65 o
  -9  10  15        1.68       -5.09     37.09 o
  -8  10  15       24.81      -40.26     40.26 o
  -7  10  15       77.25       17.08     37.46 o
  -6  10  15       64.74       76.29     25.60 o
  -5  10  15       61.99       50.69     26.65 o
  -4  10  15      176.84      190.29     29.57 o
  -3  10  15       22.13       50.20     23.55 o
  -2  10  15       34.92       -7.46     36.28 o
  -1  10  15       38.72       49.58     25.78 o
   0  10  15       50.57       18.26     26.65 o
  -9  11  15       14.26       31.44     32.12 o
  -8  11  15        9.83      -37.28     37.28 o
  -7  11  15       56.14       30.38     27.02 o
  -6  11  15        1.57        5.03     35.47 o
  -5  11  15       27.81       10.00     40.01 o
  -4  11  15       26.05        2.49     35.91 o
  -3  11  15       17.41       44.30     24.97 o
  -2  11  15       51.15       43.74     27.40 o
  -1  11  15        0.06       21.00     31.75 o
  -7  12  15       10.26       52.50     23.98 o
  -6  12  15        4.72       24.73     24.54 o
  -5  12  15        2.60      -25.97     37.83 o
  -4  12  15        0.26        0.00     36.65 o
  -3  12  15       20.37       15.78     39.70 o
 -13   0  16      120.31       73.06     29.70 o
 -12   0  16       22.81       35.66     36.53 o
 -11   0  16        0.02        9.82     32.68 o
 -10   0  16       61.93      -23.73     40.38 o
  -9   0  16       40.85      -38.08     38.08 o
  -8   0  16       52.40       60.88     24.54 o
  -7   0  16        1.14      -11.12     35.35 o
  -6   0  16       11.84       -6.59     34.36 o
  -5   0  16      132.10      135.43     27.58 o
  -4   0  16      378.04      424.44     31.37 o
  -3   0  16        0.02        9.01     33.80 o
  -2   0  16       43.17       25.22     38.46 o
  -1   0  16      298.56      323.68     30.07 o
   0   0  16      329.33      386.55     32.37 o
   1   0  16        0.00      -36.84     36.84 o
   2   0  16       76.36       -5.28     42.06 o
 -13   1  16        2.53      -22.32     27.66 o
 -12   1  16       66.78       43.55     40.16 o
 -11   1  16      101.64      117.91     18.76 o
 -10   1  16        6.05      -23.51     23.51 o
  -9   1  16       95.89      120.41     18.12 o
  -8   1  16      238.32      254.55     20.02 o
  -7   1  16       85.20       69.08     18.01 o
  -6   1  16        0.13      -30.85     30.91 o
  -5   1  16       36.11       50.29     20.97 o
  -4   1  16      129.67      128.42     18.56 o
  -3   1  16        4.55       13.90     18.00 o
  -2   1  16       20.45       33.10     16.49 o
  -1   1  16        4.90      -10.11     25.94 o
   0   1  16       28.72       16.14     36.53 o
   1   1  16        0.00        6.67     23.91 o
   2   1  16       32.81       24.80     33.58 o
 -12   2  16       72.82       66.21     23.70 o
 -11   2  16      483.32      456.90     48.77 o
 -10   2  16       34.32       43.11     16.73 o
  -9   2  16      275.88      325.86     21.11 o
  -8   2  16      143.40      155.24     18.47 o
  -7   2  16      183.86      212.09     19.42 o
  -6   2  16        3.89       25.30     18.49 o
  -5   2  16      151.11      182.69     22.74 o
  -4   2  16      133.52      147.81     20.63 o
  -3   2  16        2.59       -7.91     23.00 o
  -2   2  16       95.60       81.15     18.34 o
  -1   2  16       13.75       13.32     30.85 o
   0   2  16        3.57       36.05     21.40 o
   1   2  16       76.02      114.09     18.20 o
   2   2  16       31.80       -0.84     26.42 o
 -12   3  16      100.19      101.74     23.24 o
 -11   3  16        0.53      -17.94     42.34 o
 -10   3  16       74.38       86.37     39.14 o
  -9   3  16        3.48       15.25     23.67 o
  -8   3  16       31.18       33.40     26.96 o
  -7   3  16       11.90       -2.33     36.19 o
  -6   3  16        4.93       -1.59     22.03 o
  -5   3  16       48.97       49.61     16.81 o
  -4   3  16        3.32       -5.37     52.99 o
  -3   3  16       27.73       17.02     56.57 o
  -2   3  16      141.04      155.01     18.94 o
  -1   3  16       12.13       15.22     23.03 o
   0   3  16       27.42       25.91     17.24 o
   1   3  16        1.44       23.19     23.74 o
 -12   4  16        0.02      -13.05     36.90 o
 -11   4  16      101.47      112.07     29.70 o
 -10   4  16       15.67       24.42     35.16 o
  -9   4  16       93.38       89.03     25.78 o
  -8   4  16        3.90        4.66     30.32 o
  -7   4  16      108.37      147.74     25.97 o
  -6   4  16       82.84      151.15     23.48 o
  -5   4  16      103.16       90.83     25.84 o
  -4   4  16      166.93      151.96     27.58 o
  -3   4  16        9.01       27.77     32.55 o
  -2   4  16      145.03      139.29     29.01 o
  -1   4  16       26.62        4.85     32.68 o
   0   4  16        0.11        2.49     35.23 o
   1   4  16        2.44       15.53     35.91 o
 -12   5  16       49.78       57.03     26.59 o
 -11   5  16      129.39       97.16     30.13 o
 -10   5  16        6.71        2.49     32.74 o
  -9   5  16      188.72      211.10     29.57 o
  -8   5  16      145.80      198.49     27.02 o
  -7   5  16       81.22       85.05     25.53 o
  -6   5  16        4.30        9.26     33.36 o
  -5   5  16       87.57       80.83     23.61 o
  -4   5  16       99.56       87.16     26.65 o
  -3   5  16        9.83      -16.46     33.55 o
  -2   5  16       14.83       11.99     34.17 o
  -1   5  16       75.62       75.05     26.47 o
   0   5  16        0.11        5.09     36.41 o
   1   5  16        2.26      -37.28     37.28 o
 -11   6  16        1.45        5.22     34.54 o
 -10   6  16       11.70       22.74     34.17 o
  -9   6  16       14.45       19.69     34.79 o
  -8   6  16        9.64       -9.63     34.60 o
  -7   6  16       21.35       11.87     35.78 o
  -6   6  16       16.33        2.36     35.23 o
  -5   6  16       54.15       51.88     25.41 o
  -4   6  16       48.88       27.27     24.29 o
  -3   6  16       58.57       26.40     26.28 o
  -2   6  16       40.96        4.91     33.55 o
  -1   6  16      322.88      379.96     32.12 o
   0   6  16      221.16      175.69     33.42 o
 -11   7  16       50.05       73.12     25.66 o
 -10   7  16        4.17       20.63     34.79 o
  -9   7  16       31.42       57.84     23.98 o
  -8   7  16      142.88      156.62     27.21 o
  -7   7  16       55.01       79.09     24.54 o
  -6   7  16       76.50      164.26     25.22 o
  -5   7  16      174.47      127.92     28.14 o
  -4   7  16       31.76       19.45     35.35 o
  -3   7  16       25.74       -7.39     33.80 o
  -2   7  16       24.11        2.49     36.84 o
  -1   7  16        0.52      -34.85     34.85 o
   0   7  16       29.24       50.14     24.23 o
 -10   8  16       65.42       89.83     29.20 o
  -9   8  16       34.80      -20.63     39.76 o
  -8   8  16       31.92       30.38     37.71 o
  -7   8  16      200.39      206.01     31.68 o
  -6   8  16       92.73      141.34     26.65 o
  -5   8  16       83.86       17.33     43.86 o
  -4   8  16      359.59      399.84     32.24 o
  -3   8  16        5.21        0.00     34.36 o
  -2   8  16      133.34      138.54     28.08 o
  -1   8  16       52.39       56.47     26.15 o
  -9   9  16        1.41      -13.23     32.55 o
  -8   9  16        1.29       10.44     24.97 o
  -7   9  16       18.67       34.67     25.47 o
  -6   9  16       72.28       88.03     26.03 o
  -5   9  16        2.09       -2.55     36.84 o
  -4   9  16       20.48       20.50     36.28 o
  -3   9  16      116.45      134.81     28.64 o
  -2   9  16       40.68       46.16     25.60 o
  -7  10  16        0.22      -15.90     38.39 o
  -6  10  16        0.46        0.00     35.29 o
  -5  10  16       39.50      -40.07     40.07 o
  -4  10  16       23.42        2.67     42.06 o
 -11   1  17        0.00       -7.46     35.13 o
 -10   1  17      108.22      140.74     22.12 o
  -9   1  17        0.40       25.36     19.76 o
  -8   1  17       80.56       88.66     40.04 o
  -7   1  17        4.17        7.78     17.15 o
  -6   1  17       55.82       75.59     35.23 o
  -5   1  17        1.18      -12.63     23.94 o
  -4   1  17      180.04      208.05     20.56 o
  -3   1  17       44.41       48.33     21.99 o
  -2   1  17      271.20      294.26     22.65 o
  -1   1  17      179.66      200.16     22.40 o
   0   1  17       47.70      -28.35     28.35 o
 -11   2  17       11.60       24.55     21.05 o
 -10   2  17       44.72       51.95     22.24 o
  -9   2  17      118.07      153.52     22.99 o
  -8   2  17       36.32       55.45     17.94 o
  -7   2  17       23.83       32.32     19.40 o
  -6   2  17        0.38      -41.65     61.19 o
  -5   2  17       56.79       26.85     21.01 o
  -4   2  17       27.51      -26.92     26.92 o
  -3   2  17        0.01        1.19     22.95 o
  -2   2  17       19.26      -26.28     26.28 o
  -1   2  17        0.66       -2.85     24.71 o
 -11   3  17       19.14       34.93     18.82 o
 -10   3  17       56.20       18.87     26.90 o
  -9   3  17       48.89       66.75     29.42 o
  -8   3  17       86.17       57.66     20.03 o
  -7   3  17       53.26        3.65     26.40 o
  -6   3  17       96.00       58.84     23.35 o
  -5   3  17      379.32      366.06     23.83 o
  -4   3  17        6.58       25.39     17.42 o
  -3   3  17      264.92      294.79     34.11 o
  -2   3  17      140.79      164.33     32.86 o
  -1   3  17        3.06      -16.87     25.94 o
 -10   4  17        7.37        2.61     36.28 o
  -9   4  17      257.61      237.57     30.63 o
  -8   4  17      301.84      318.95     30.81 o
  -7   4  17       11.51       -9.94     39.57 o
  -6   4  17      301.31      270.62     32.80 o
  -5   4  17      100.61      102.69     29.82 o
  -4   4  17        0.01       -4.97     35.47 o
  -3   4  17       14.85       25.29     34.85 o
  -2   4  17       24.66      -36.10     37.71 o
  -1   4  17        0.06        1.30     25.10 o
 -10   5  17       10.54        2.67     37.40 o
  -9   5  17       39.25       53.18     26.34 o
  -8   5  17        0.00      -39.39     39.39 o
  -7   5  17       26.28       20.19     25.97 o
  -6   5  17       41.97       35.16     37.59 o
  -5   5  17       36.93       50.26     25.35 o
  -4   5  17       85.94       27.83     39.64 o
  -3   5  17       11.96      -28.21     39.33 o
  -2   5  17      122.63      184.51     28.76 o
  -9   6  17       10.30      -13.17     39.95 o
  -8   6  17        7.33       15.59     34.23 o
  -7   6  17        1.44       -5.16     35.97 o
  -6   6  17        5.56       12.80     36.41 o
  -5   6  17       14.49      -34.36     34.36 o
  -4   6  17        0.96       23.24     33.11 o
  -3   6  17       26.07       10.44     37.15 o
  -2   6  17        7.33      -38.70     38.70 o
  -8   7  17       55.21       74.24     27.77 o
  -7   7  17        4.86       52.43     23.55 o
  -6   7  17       14.26      -23.48     38.64 o
  -5   7  17        0.75        7.83     25.60 o
  -4   7  17       79.08      100.08     28.76 o
  -8   0  18        5.54      -39.33     41.31 o
  -7   0  18      287.13      288.33     32.43 o
  -6   0  18        0.76       15.53     39.64 o
  -5   0  18      355.19      347.03     35.78 o
  -4   0  18       74.45       56.41     29.82 o
  -8   1  18       71.92       35.31     24.94 o
  -7   1  18       26.59       38.70     22.77 o
  -6   1  18      241.48      207.77     23.15 o
  -5   1  18      126.94      157.44     20.89 o
  -4   1  18        4.34      -17.24     48.61 o
  -8   2  18       40.87       51.47     28.98 o
  -7   2  18       23.33       25.52     30.07 o
  -6   2  18       40.68       39.18     32.58 o
  -5   2  18        3.36        7.88     20.64 o
  -4   2  18        4.65      -26.46     26.46 o
  -7   3  18       44.10       12.87     29.15 o
  -6   3  18       10.77       11.03     22.06 o
  -5   3  18        0.21       22.39     23.65 o
 
